# Supplementary material for: MnmE, a Central tRNA-Modifying GTPase, Is Essential for the Growth, Pathogenicity, and Arginine Metabolism of Streptococcus suis Serotype 2
Source: Front Cell Infect Microbiol. 2019 May 24;9:173. doi: 10.3389/fcimb.2019.00173 (PMC6543552; doi:10.3389/fcimb.2019.00173)
Supplement: Table S1 — Differentially expressed proteins in mutant strains. [file Table_1.XLSX]

## Sheet: mnmE_vs_SC-19显著性差异分析
Accession	Description	Coverage	Unique Peptides	Peptides	PSMs	AAs	MW [kDa]	calc. pI	average mnmE	average SC-19	mnmE/SC-19	t test p value
A7UDP1	Erythromycin resistance methylase (Fragment) OS=Streptococcus suis OX=1307 GN=ermB PE=3 SV=1 - [A7UDP1_STRSU]	29.44	7	7	13	231	27.0756	9.65674	1.93184	0.315263	6.12772	7.56125e-08
A0A0Z8MWJ3	GMP reductase OS=Streptococcus suis OX=1307 GN=guaC PE=3 SV=1 - [A0A0Z8MWJ3_STRSU]	56.27	16	16	74	327	35.9295	6.46826	1.47628	0.634691	2.32599	2.6362e-06
A0A0Z8M2H9	SAM-dependent methyltransferase OS=Streptococcus suis OX=1307 GN=ERS132370_01542 PE=4 SV=1 - [A0A0Z8M2H9_STRSU]	18.63	2	2	3	102	11.3638	7.34229	1.30886	0.611362	2.14089	1.52211e-05
A0A0K2E7D0	Uncharacterized protein OS=Streptococcus suis OX=1307 GN=A6M16_03140 PE=4 SV=1 - [A0A0K2E7D0_STRSU]	47.92	4	4	14	96	11.0508	6.78564	1.37562	0.667516	2.06081	3.66827e-05
A0A0N0VBA9	Ketol-acid reductoisomerase (NADP(+)) OS=Streptococcus suis OX=1307 GN=ilvC PE=3 SV=1 - [A0A0N0VBA9_STRSU]	60.29	22	22	202	340	37.3186	4.94482	1.36302	0.675115	2.01894	1.35873e-05
A0A2K1SYZ6	Sulfurtransferase OS=Streptococcus suis OX=1307 GN=LI88_08695 PE=4 SV=1 - [A0A2K1SYZ6_STRSU]	27.27	3	3	12	99	10.8294	5.33838	1.3128	0.673448	1.94937	0.00019707
A4VXA0	Glutamine amidotransferase, class I OS=Streptococcus suis (strain 05ZYH33) OX=391295 GN=SSU05_1773 PE=4 SV=1 - [A4VXA0_STRSY]	58.08	11	11	42	229	25.523	5.77002	1.34189	0.702381	1.91049	2.63322e-06
A4VW06	Glutathione S-transferase OS=Streptococcus suis (strain 05ZYH33) OX=391295 GN=SSU05_1329 PE=4 SV=1 - [A4VW06_STRSY]	7.93	2	2	2	227	25.8498	4.62744	1.32541	0.700445	1.89225	0.000212659
A0A0Z8G2N9	Protein GrpE OS=Streptococcus suis OX=1307 GN=grpE PE=3 SV=1 - [A0A0Z8G2N9_STRSU]	58.24	10	10	49	170	19.5438	4.60205	1.30383	0.701218	1.85938	3.52946e-06
D5AK49	Putative translation factor (SUA5) OS=Streptococcus suis (strain GZ1) OX=423211 GN=SSGZ1_1758 PE=3 SV=1 - [D5AK49_STRGZ]	67.43	18	18	78	261	29.2896	5.36377	1.2796	0.692463	1.8479	9.20068e-06
A4VT38	Cation transport ATPase OS=Streptococcus suis (strain 05ZYH33) OX=391295 GN=SSU05_0309 PE=3 SV=1 - [A4VT38_STRSY]	24.5	11	11	31	604	64.349	4.88135	1.28639	0.712041	1.80662	1.35819e-05
A0A2I5N7P1	NUDIX hydrolase OS=Streptococcus suis OX=1307 GN=CWM22_13255 PE=4 SV=1 - [A0A2I5N7P1_STRSU]	19.61	3	4	4	153	17.6121	5.24951	1.42791	0.799381	1.78627	2.88406e-06
A0A0M9FHH4	Adapter protein MecA OS=Streptococcus suis OX=1307 GN=mecA PE=3 SV=1 - [A0A0M9FHH4_STRSU]	28.33	8	8	27	240	27.9899	4.42432	1.24687	0.702686	1.77443	2.50944e-06
D5AJT4	Elongation factor P OS=Streptococcus suis (strain GZ1) OX=423211 GN=efp PE=3 SV=1 - [D5AJT4_STRGZ]	55.68	8	8	73	185	20.4854	4.91943	1.29798	0.747038	1.73751	5.92699e-05
D5AFU9	Methyl-accepting chemotaxis protein OS=Streptococcus suis (strain GZ1) OX=423211 GN=SSGZ1_0249 PE=4 SV=1 - [D5AFU9_STRGZ]	9.62	2	2	3	239	26.2438	4.60205	1.22151	0.712153	1.71524	6.73467e-05
A0A075SDA0	Protein PhnA OS=Streptococcus suis 6407 OX=1214179 GN=ID09_04570 PE=4 SV=1 - [A0A075SDA0_STRSU]	34.82	5	5	49	112	12.2051	5.0083	1.28325	0.748298	1.71489	1.63636e-05
A0A075SHC5	Glutaredoxin OS=Streptococcus suis 6407 OX=1214179 GN=ID09_06400 PE=4 SV=1 - [A0A075SHC5_STRSU]	34.72	5	5	12	72	8.13106	5.35107	1.30194	0.797127	1.63329	0.00755676
A0A0H3MXH7	Putative membrane protein OS=Streptococcus suis (strain BM407) OX=568814 GN=SSUBM407_0233 PE=4 SV=1 - [A0A0H3MXH7_STRS4]	10.01	5	5	10	819	85.5356	4.77979	1.24166	0.764859	1.62338	1.40736e-05
G7SNX9	Metal-sulfur cluster biosynthetic protein OS=Streptococcus suis ST1 OX=1004951 GN=SSUST1_1283 PE=4 SV=1 - [G7SNX9_STRSU]	32.63	4	4	22	95	10.8906	4.32275	1.26872	0.784327	1.61759	4.20467e-05
A0A0Z8D900	4-hydroxy-tetrahydrodipicolinate synthase OS=Streptococcus suis OX=1307 GN=dapA PE=3 SV=1 - [A0A0Z8D900_STRSU]	45.34	13	13	68	311	33.9924	4.86865	1.26192	0.787851	1.60173	4.86659e-07
A0A075SF33	Uncharacterized protein OS=Streptococcus suis 6407 OX=1214179 GN=ID09_02300 PE=4 SV=1 - [A0A075SF33_STRSU]	10.42	2	2	5	240	27.772	5.021	1.26719	0.793294	1.59738	0.000498062
D5AK52	3-isopropylmalate dehydrogenase OS=Streptococcus suis (strain GZ1) OX=423211 GN=leuB PE=3 SV=1 - [D5AK52_STRGZ]	18.97	5	5	9	348	36.9962	4.84326	1.20152	0.753607	1.59436	0.000169175
A0A0Z8CCA1	Pyruvate formate-lyase-activating enzyme OS=Streptococcus suis OX=1307 GN=pflA_2 PE=3 SV=1 - [A0A0Z8CCA1_STRSU]	13.36	3	3	3	262	30.1224	6.94678	1.24045	0.780678	1.58893	6.01036e-06
D5AGU4	Regulatory protein, MarR OS=Streptococcus suis (strain GZ1) OX=423211 GN=SSGZ1_0600 PE=4 SV=1 - [D5AGU4_STRGZ]	57.72	10	10	25	149	16.9729	7.50342	1.1831	0.752148	1.57296	2.96182e-05
A0A0K2E4M4	Branched-chain amino acid ABC transporter substrate-binding protein OS=Streptococcus suis OX=1307 GN=braC PE=4 SV=1 - [A0A0K2E4M4_STRSU]	54.5	23	23	188	389	40.5402	4.90674	1.23099	0.789465	1.55928	5.07001e-06
A0A0Z8D9J0	Putative cytoplasmic protein OS=Streptococcus suis OX=1307 GN=ERS132374_01313 PE=4 SV=1 - [A0A0Z8D9J0_STRSU]	78.95	8	8	42	114	13.2679	8.1333	1.22188	0.786516	1.55354	1.29377e-05
A0A0M9FI90	2,3,4,5-tetrahydropyridine-2,6-dicarboxylate N-acetyltransferase OS=Streptococcus suis OX=1307 GN=XK27_03705 PE=3 SV=1 - [A0A0M9FI90_STRSU]	42.67	8	8	29	232	23.9748	4.85596	1.23345	0.793984	1.55349	4.63228e-06
A0A075STH3	Acetolactate synthase OS=Streptococcus suis 6407 OX=1214179 GN=ID09_09650 PE=4 SV=1 - [A0A075STH3_STRSU]	50	10	10	21	158	17.5287	10.0815	1.17995	0.762518	1.54743	0.00039228
A0A0H3N2F2	MutT/NUDIX hydrolase family protein OS=Streptococcus suis (strain BM407) OX=568814 GN=SSUBM407_2009 PE=4 SV=1 - [A0A0H3N2F2_STRS4]	32	3	4	5	150	17.2828	4.67822	1.21323	0.793544	1.52887	4.18186e-05
A0A2K1SYN1	Transcriptional regulator OS=Streptococcus suis OX=1307 GN=LI88_08055 PE=4 SV=1 - [A0A2K1SYN1_STRSU]	64.71	4	4	9	68	8.07017	6.27783	1.26421	0.828504	1.5259	0.000353809
D5AG39	SAM-dependent methyltransferase OS=Streptococcus suis (strain GZ1) OX=423211 GN=SSGZ1_0339 PE=4 SV=1 - [D5AG39_STRGZ]	30.77	5	7	27	247	28.4464	4.43701	1.1845	0.776816	1.52481	9.69882e-06
A0A0Z7ZZA0	GTP cyclohydrolase 1 OS=Streptococcus suis OX=1307 GN=folE PE=3 SV=1 - [A0A0Z7ZZA0_STRSU]	32.62	7	7	24	187	21.2529	6.44287	1.21195	0.795066	1.52434	7.33643e-05
A0A123SCB7	Uncharacterized protein conserved in bacteria (DUF2087) OS=Streptococcus suis OX=1307 GN=ERS132374_00264 PE=4 SV=1 - [A0A123SCB7_STRSU]	51.14	5	5	12	88	10.5906	8.27979	1.17677	0.782808	1.50327	9.25685e-05
A0A075SFE4	Arginine repressor OS=Streptococcus suis 6407 OX=1214179 GN=argR PE=3 SV=1 - [A0A075SFE4_STRSU]	45.39	6	6	26	141	15.8255	5.63037	1.17025	0.783336	1.49393	7.19702e-05
A0A0K2E5Z4	Methyltransferase OS=Streptococcus suis OX=1307 GN=APQ97_05595 PE=4 SV=1 - [A0A0K2E5Z4_STRSU]	43.88	9	9	16	196	21.6472	7.98682	1.18998	0.805665	1.47701	1.37387e-05
D5AJA1	Arginyl-tRNA synthetase OS=Streptococcus suis (strain GZ1) OX=423211 GN=SSGZ1_1460 PE=4 SV=1 - [D5AJA1_STRGZ]	52.73	7	7	27	165	18.1062	4.60205	1.17664	0.797015	1.47631	0.000215277
A0A0M9FIQ4	ABC transporter substrate-binding protein OS=Streptococcus suis OX=1307 GN=ERS132536_00035 PE=4 SV=1 - [A0A0M9FIQ4_STRSU]	35.49	8	8	23	324	34.3674	4.4624	1.13354	0.773324	1.46581	0.000465871
A0A0Z8K531	Aspartate-semialdehyde dehydrogenase OS=Streptococcus suis OX=1307 GN=asd PE=3 SV=1 - [A0A0Z8K531_STRSU]	50.84	15	15	77	358	38.6869	5.13525	1.19131	0.814801	1.46208	6.91135e-07
A4W3N5	Alanine racemase OS=Streptococcus suis (strain 98HAH33) OX=391296 GN=alr PE=3 SV=1 - [ALR_STRS2]	35.69	11	11	31	367	40.1861	5.17334	1.16013	0.797099	1.45544	2.96683e-05
A0A0H3MX61	L-threonine dehydratase OS=Streptococcus suis (strain BM407) OX=568814 GN=ilvA PE=3 SV=1 - [A0A0H3MX61_STRS4]	53.13	20	20	61	416	46.0066	5.24951	1.20891	0.832722	1.45175	4.47239e-05
M1VPA9	Transcriptional regulator OS=Streptococcus suis OX=1307 PE=4 SV=1 - [M1VPA9_STRSU]	57.46	10	10	33	134	15.7634	9.71533	1.22467	0.84836	1.44358	0.0012539
A0A075SFL7	GTPase Der OS=Streptococcus suis 6407 OX=1214179 GN=engA PE=3 SV=1 - [A0A075SFL7_STRSU]	59.63	23	23	99	436	48.9853	5.42725	1.19479	0.82847	1.44216	8.87998e-06
D5AF24	Putative MutT/NudX family protein OS=Streptococcus suis (strain GZ1) OX=423211 GN=SSGZ1_1961 PE=4 SV=1 - [D5AF24_STRGZ]	39.16	4	4	13	143	16.6316	5.03369	1.23558	0.857351	1.44115	4.75788e-05
A0A2K1T257	Clp protease ClpX OS=Streptococcus suis OX=1307 GN=LI88_01550 PE=4 SV=1 - [A0A2K1T257_STRSU]	57.91	2	33	125	689	76.0233	5.19873	1.26162	0.877926	1.43705	0.000114683
D5AGN7	FAD dependent oxidoreductase OS=Streptococcus suis (strain GZ1) OX=423211 GN=SSGZ1_0537 PE=4 SV=1 - [D5AGN7_STRGZ]	24.93	9	9	21	369	40.9741	5.09717	1.12045	0.794665	1.40997	0.000133976
A0A0K2E632	7,8-dihydroneopterin aldolase OS=Streptococcus suis OX=1307 GN=folB PE=3 SV=1 - [A0A0K2E632_STRSU]	45.83	4	4	10	120	13.6799	4.99561	1.1278	0.801408	1.40727	0.0160582
A0A0Z9EAC6	Amidase OS=Streptococcus suis OX=1307 GN=ERS132462_01865 PE=4 SV=1 - [A0A0Z9EAC6_STRSU]	23.92	12	12	23	418	44.5545	5.04639	1.11283	0.795179	1.39947	0.000146515
A0A0Z8JH79	Acetyltransferase OS=Streptococcus suis OX=1307 GN=ypeA PE=4 SV=1 - [A0A0Z8JH79_STRSU]	41.94	9	9	20	217	24.9992	4.44971	1.17259	0.838254	1.39884	7.00397e-05
A0A0Z8CW76	Phosphatase OS=Streptococcus suis OX=1307 GN=ERS132535_00281 PE=4 SV=1 - [A0A0Z8CW76_STRSU]	40.74	7	7	25	216	24.0893	4.99561	1.17023	0.838285	1.39598	0.000824114
D5AGX2	Uncharacterized protein OS=Streptococcus suis (strain GZ1) OX=423211 GN=SSGZ1_0628 PE=4 SV=1 - [D5AGX2_STRGZ]	41.23	5	5	14	114	12.6187	9.70068	1.16652	0.837515	1.39283	0.000645475
A4VYR5	Translation initiation factor IF-1 OS=Streptococcus suis (strain 98HAH33) OX=391296 GN=infA PE=3 SV=1 - [IF1_STRS2]	31.94	3	3	28	72	8.22137	8.49951	1.17845	0.846401	1.3923	0.00017495
A0A2I5N244	Ribosomal silencing factor RsfS OS=Streptococcus suis OX=1307 GN=rsfS PE=3 SV=1 - [A0A2I5N244_STRSU]	29.06	5	5	38	117	12.9916	4.56396	1.18666	0.852736	1.39159	4.48354e-05
A0A0Z8KIE6	MazG nucleotide pyrophosphohydrolase domain-containing protein OS=Streptococcus suis OX=1307 GN=ERS132392_00589 PE=4 SV=1 - [A0A0Z8KIE6_STRSU]	32.43	3	3	6	111	12.6205	4.93213	1.13465	0.815398	1.39153	0.00123281
A0A116LG14	tRNA-specific adenosine deaminase OS=Streptococcus suis OX=1307 GN=tadA PE=3 SV=1 - [A0A116LG14_STRSU]	27.17	4	4	7	173	19.4807	5.41455	1.20594	0.86879	1.38807	0.000669033
A0A0M9FMB0	Uncharacterized protein OS=Streptococcus suis OX=1307 GN=WQ51_05820 PE=4 SV=1 - [A0A0M9FMB0_STRSU]	34.72	3	3	6	72	8.93461	5.45264	1.20248	0.867445	1.38624	0.000392586
A0A0Z8S3K6	Phosphotransferase system, mannose/fructose/N-acetylgalactosamine-specific component IIC OS=Streptococcus suis OX=1307 GN=agaC_1 PE=4 SV=1 - [A0A0Z8S3K6_STRSU]	10.47	2	2	2	258	26.8895	7.86963	1.20227	0.872054	1.37867	0.0240538
A0A0Z8JK95	Membrane protein OS=Streptococcus suis OX=1307 GN=ERS132461_00089 PE=4 SV=1 - [A0A0Z8JK95_STRSU]	10.15	2	2	4	197	22.765	8.48486	1.08686	0.788555	1.37829	0.0328487
A0A0M9FGB8	Transcription elongation factor GreA OS=Streptococcus suis OX=1307 GN=greA PE=3 SV=1 - [A0A0M9FGB8_STRSU]	56.88	8	8	60	160	17.5891	4.76709	1.14813	0.834482	1.37586	3.89584e-05
A0A075SI48	4-methyl-5(B-hydroxyethyl)-thiazole monophosphate biosynthesis protein OS=Streptococcus suis 6407 OX=1214179 GN=ID09_07970 PE=4 SV=1 - [A0A075SI48_STRSU]	38.55	6	6	29	179	19.1426	4.79248	1.17134	0.853946	1.37167	1.89744e-05
A0A075SDY8	Cysteine desulfurase OS=Streptococcus suis 6407 OX=1214179 GN=ID09_05805 PE=3 SV=1 - [A0A075SDY8_STRSU]	19.14	6	6	9	371	40.5939	6.354	1.08832	0.79634	1.36666	9.37896e-05
A0A0N0VAV0	Branched-chain-amino-acid aminotransferase OS=Streptococcus suis OX=1307 GN=ilvE PE=3 SV=1 - [A0A0N0VAV0_STRSU]	34.41	10	10	47	340	37.3941	5.10986	1.17055	0.861518	1.3587	0.000146179
A0A0M9FM90	Uncharacterized protein OS=Streptococcus suis OX=1307 GN=ERS132406_00402 PE=4 SV=1 - [A0A0M9FM90_STRSU]	31.23	6	6	12	253	28.9411	8.70459	1.16742	0.86135	1.35534	5.55893e-05
D5AI91	Uncharacterized protein OS=Streptococcus suis (strain GZ1) OX=423211 GN=SSGZ1_1099 PE=4 SV=1 - [D5AI91_STRGZ]	53.85	9	9	36	182	21.2875	4.43701	1.11491	0.822804	1.35502	0.000243953
A0A142UTV0	UPF0122 protein A6M16_05135 OS=Streptococcus suis OX=1307 GN=A6M16_05135 PE=3 SV=1 - [A0A142UTV0_STRSU]	50	7	7	24	110	13.2695	4.60205	1.12846	0.83429	1.3526	6.54032e-06
A0A116MGQ5	Alpha/beta superfamily hydrolase OS=Streptococcus suis OX=1307 GN=ERS132440_00752 PE=4 SV=1 - [A0A116MGQ5_STRSU]	26.55	6	6	18	275	31.3355	5.61768	1.13366	0.839317	1.35069	0.000115315
A0A075SGH1	RNA-binding protein OS=Streptococcus suis 6407 OX=1214179 GN=ID09_02100 PE=4 SV=1 - [A0A075SGH1_STRSU]	22.76	3	3	11	123	14.0955	8.32373	1.14221	0.846588	1.34919	0.000462834
B3GFZ7	Extracellular factor protein (Fragment) OS=Streptococcus suis OX=1307 GN=epf PE=4 SV=1 - [B3GFZ7_STRSU]	24.72	15	16	33	805	85.783	4.88135	1.1466	0.852541	1.34492	0.000106035
A0A075SEK1	RelE-domain-containing protein OS=Streptococcus suis 6407 OX=1214179 GN=ID09_06945 PE=4 SV=1 - [A0A075SEK1_STRSU]	19.77	2	2	2	86	10.0114	9.70068	1.12709	0.838309	1.34448	0.000680263
A0A075SII9	Segregation and condensation protein B OS=Streptococcus suis 6407 OX=1214179 GN=scpB PE=3 SV=1 - [A0A075SII9_STRSU]	44.44	8	8	21	189	21.4681	4.69092	1.14072	0.849455	1.34288	0.000215438
A0A0Z8EFH9	Peptide ABC transporter transporter ATPase OS=Streptococcus suis OX=1307 GN=gsiA_1 PE=3 SV=1 - [A0A0Z8EFH9_STRSU]	49.4	10	10	51	332	36.4234	4.99561	1.14626	0.854209	1.34189	4.72847e-05
U5UEW9	Cytidine deaminase OS=Streptococcus suis T15 OX=1340847 GN=cdd PE=3 SV=1 - [U5UEW9_STRSU]	65.89	8	8	35	129	14.0883	5.07178	1.12249	0.838181	1.3392	1.52399e-05
A0A075SR81	Adenylate cyclase OS=Streptococcus suis 6407 OX=1214179 GN=ID09_05795 PE=4 SV=1 - [A0A075SR81_STRSU]	29.26	5	5	11	188	21.6581	5.21143	1.13163	0.845016	1.33918	0.000718038
A0A0M9FDK0	Transposase (Fragment) OS=Streptococcus suis OX=1307 GN=XK26_10950 PE=4 SV=1 - [A0A0M9FDK0_STRSU]	40.71	5	5	19	113	13.0858	9.5835	1.15001	0.859089	1.33864	5.0536e-05
A0A075SKC3	Aromatic ring hydroxylase OS=Streptococcus suis 6407 OX=1214179 GN=ID09_09685 PE=4 SV=1 - [A0A075SKC3_STRSU]	36.28	3	3	5	113	12.6234	4.41162	1.13524	0.851114	1.33383	0.000269244
A0A0Z8ICG8	Acetyltransferase (GNAT) family protein OS=Streptococcus suis OX=1307 GN=ERS132431_00765 PE=4 SV=1 - [A0A0Z8ICG8_STRSU]	29.29	4	4	11	99	11.3499	7.56201	1.13326	0.851204	1.33136	0.0336481
A0A0Z8DZ11	Acetyltransferase OS=Streptococcus suis OX=1307 GN=ERS132392_01054 PE=4 SV=1 - [A0A0Z8DZ11_STRSU]	11.89	2	2	5	185	21.4817	5.57959	1.10375	0.829542	1.33055	0.000229478
A0A0N0DLW7	Phosphopantothenate--cysteine ligase OS=Streptococcus suis OX=1307 GN=XK27_10730 PE=4 SV=1 - [A0A0N0DLW7_STRSU]	52.81	13	13	43	231	25.6817	7.06396	1.15556	0.869131	1.32956	0.000406191
A0A0Z8DHJ2	Phospho-2-dehydro-3-deoxyheptonate aldolase OS=Streptococcus suis OX=1307 GN=aroF_2 PE=3 SV=1 - [A0A0Z8DHJ2_STRSU]	40.87	10	15	53	345	39.3761	5.33838	1.11645	0.840516	1.32829	0.000136992
A0A075SF72	ADP-ribose pyrophosphatase OS=Streptococcus suis 6407 OX=1214179 GN=ID09_08220 PE=4 SV=1 - [A0A075SF72_STRSU]	22.1	4	4	11	181	20.4825	4.70361	1.16745	0.881533	1.32434	9.95208e-05
A0A0Z8LJQ6	Histone acetyltransferase HPA2-like acetyltransferase OS=Streptococcus suis OX=1307 GN=ERS132539_00025 PE=4 SV=1 - [A0A0Z8LJQ6_STRSU]	60	10	10	23	185	21.2086	6.15088	1.16798	0.882116	1.32407	7.32134e-05
A4VZQ1	UPF0374 protein SSU98_0432 OS=Streptococcus suis (strain 98HAH33) OX=391296 GN=SSU98_0432 PE=3 SV=1 - [Y432_STRS2]	42.94	7	7	21	177	21.2218	7.53271	1.13355	0.858204	1.32083	0.00032009
A0A0Z8XKY8	Putative cytoplasmic protein OS=Streptococcus suis OX=1307 GN=ERS132406_02014 PE=4 SV=1 - [A0A0Z8XKY8_STRSU]	52.63	4	4	32	76	8.7193	4.4751	1.16525	0.882265	1.32075	0.00258072
A0A0Z8E4X5	Ribosomal RNA small subunit methyltransferase G OS=Streptococcus suis OX=1307 GN=gidB PE=3 SV=1 - [A0A0Z8E4X5_STRSU]	37.13	8	8	24	237	27.1405	8.26514	1.17587	0.890841	1.31995	4.26094e-05
A0A0H3MX81	Acetolactate synthase OS=Streptococcus suis (strain BM407) OX=568814 GN=alsS PE=3 SV=1 - [A0A0H3MX81_STRS4]	23.46	10	10	35	567	61.6045	5.38916	1.13189	0.85806	1.31913	1.17564e-05
A0A0M9FN47	Phosphoribosylanthranilate isomerase OS=Streptococcus suis OX=1307 GN=WQ51_02980 PE=4 SV=1 - [A0A0M9FN47_STRSU]	22.36	4	4	6	161	18.4583	4.95752	1.14634	0.870786	1.31644	0.0141753
A0A0M9FEF0	Xaa-Pro dipeptidase OS=Streptococcus suis OX=1307 GN=XK27_11900 PE=4 SV=1 - [A0A0M9FEF0_STRSU]	20.48	6	6	12	210	23.4998	5.23682	1.13881	0.865662	1.31553	9.70383e-06
A0A0Z8S464	L-serine deaminase OS=Streptococcus suis OX=1307 GN=sdhA PE=4 SV=1 - [A0A0Z8S464_STRSU]	19.43	4	4	6	283	28.9265	4.48779	1.13913	0.87152	1.30706	0.00120309
A0A0N0VB16	Metallohydrolase OS=Streptococcus suis OX=1307 GN=XK27_07645 PE=4 SV=1 - [A0A0N0VB16_STRSU]	22.47	6	6	10	267	29.4928	6.07471	1.08595	0.830848	1.30703	0.000347381
A0A075SH26	Ribose-phosphate pyrophosphokinase OS=Streptococcus suis 6407 OX=1214179 GN=ID09_05815 PE=4 SV=1 - [A0A075SH26_STRSU]	31.34	3	3	4	67	7.67978	4.58936	1.21292	0.928416	1.30644	0.00420665
A0A0H3MVV7	Uncharacterized protein OS=Streptococcus suis (strain BM407) OX=568814 GN=SSUBM407_1010 PE=4 SV=1 - [A0A0H3MVV7_STRS4]	32.22	14	14	29	388	44.6876	5.49072	1.14508	0.877931	1.30429	7.23807e-05
M3ULE2	Flavoprotein OS=Streptococcus suis OX=1307 GN=azr PE=4 SV=1 - [M3ULE2_STRSU]	85.64	13	13	53	181	19.8634	4.91943	1.1498	0.881932	1.30373	0.000269824
D5AFN7	Formate acetyltransferase OS=Streptococcus suis (strain GZ1) OX=423211 GN=SSGZ1_0187 PE=4 SV=1 - [D5AFN7_STRGZ]	56.21	33	33	142	781	88.3775	5.31299	1.14837	0.882074	1.30189	8.20416e-05
A0A0M9FHC1	Ribosome maturation factor RimM OS=Streptococcus suis OX=1307 GN=rimM PE=3 SV=1 - [A0A0M9FHC1_STRSU]	47.67	8	8	32	172	19.8403	5.021	1.17818	0.905996	1.30043	0.00105522
A0A075SL48	HxlR family transcriptional regulator OS=Streptococcus suis 6407 OX=1214179 GN=ID09_11315 PE=4 SV=1 - [A0A075SL48_STRSU]	29.63	3	3	10	108	12.4746	8.1333	1.12229	0.864775	1.29778	0.00104816
A4VXE7	Transcription termination factor OS=Streptococcus suis (strain 05ZYH33) OX=391295 GN=SSU05_1820 PE=4 SV=1 - [A4VXE7_STRSY]	54.69	3	3	16	64	7.35476	5.0083	1.12579	0.868097	1.29684	0.000303819
D5AJX3	Peptide ABC transporter: ATP-binding protein OS=Streptococcus suis (strain GZ1) OX=423211 GN=SSGZ1_1682 PE=3 SV=1 - [D5AJX3_STRGZ]	62.62	17	17	88	313	35.6464	7.1958	1.13509	0.875824	1.29603	0.000357608
D5AH19	Putative phosphomannomutase OS=Streptococcus suis (strain GZ1) OX=423211 GN=SSGZ1_0675 PE=3 SV=1 - [D5AH19_STRGZ]	69.93	7	32	153	572	62.9626	4.729	1.15523	0.892407	1.29451	2.39154e-05
A0A075SQB3	Acetyltransferase OS=Streptococcus suis 6407 OX=1214179 GN=ID09_03835 PE=4 SV=1 - [A0A075SQB3_STRSU]	22.49	3	3	6	169	19.1469	6.34131	1.13225	0.8752	1.2937	0.0028726
A0A0M9FFC6	Glutamate racemase OS=Streptococcus suis OX=1307 GN=murI PE=3 SV=1 - [A0A0M9FFC6_STRSU]	26.89	5	5	8	264	29.1713	6.78564	1.11311	0.861161	1.29257	0.000841341
A0A0Z8C8Y2	5-formyltetrahydrofolate cyclo-ligase OS=Streptococcus suis OX=1307 GN=yqgN PE=3 SV=1 - [A0A0Z8C8Y2_STRSU]	10.56	2	2	2	180	20.6664	5.10986	1.05795	0.820309	1.28969	0.00597281
A4VWD9	Dipeptidase OS=Streptococcus suis (strain 05ZYH33) OX=391295 GN=SSU05_1462 PE=4 SV=1 - [A4VWD9_STRSY]	58.58	4	21	119	466	50.7831	4.86865	1.16317	0.903197	1.28784	0.000543056
A0A075SFM2	ABC transporter OS=Streptococcus suis 6407 OX=1214179 GN=ID09_03315 PE=4 SV=1 - [A0A075SFM2_STRSU]	48.22	10	10	32	253	28.1016	5.50342	1.07712	0.836586	1.28752	9.82542e-05
A0A075SE90	Ribonucleoside-diphosphate reductase subunit beta OS=Streptococcus suis 6407 OX=1214179 GN=ID09_06415 PE=3 SV=1 - [A0A075SE90_STRSU]	49.53	14	14	74	319	36.9422	4.50049	1.15539	0.898073	1.28652	0.000178327
A0A0M9FIF1	N-acetyldiaminopimelate deacetylase OS=Streptococcus suis OX=1307 GN=XK27_03700 PE=3 SV=1 - [A0A0M9FIF1_STRSU]	12.8	5	5	8	375	41.3588	5.07178	1.14648	0.892355	1.28478	0.00298042
A0A0Z8IWS5	Probable tRNA sulfurtransferase OS=Streptococcus suis OX=1307 GN=thiI PE=3 SV=1 - [A0A0Z8IWS5_STRSU]	47.9	16	16	53	405	45.2235	5.57959	1.10999	0.864073	1.2846	5.40932e-05
A0A0H3N1S1	2-isopropylmalate synthase OS=Streptococcus suis (strain BM407) OX=568814 GN=leuA PE=3 SV=1 - [A0A0H3N1S1_STRS4]	31.73	14	14	22	520	57.2045	5.24951	1.10227	0.859801	1.28201	0.00139528
A0A0M9FIU7	Glucose-6-phosphate 1-dehydrogenase OS=Streptococcus suis OX=1307 GN=zwf PE=3 SV=1 - [A0A0M9FIU7_STRSU]	40	2	18	72	495	56.5544	5.94775	1.14032	0.890009	1.28125	3.21165e-05
A0A0Z8EIT3	RNA polymerase sigma factor SigA OS=Streptococcus suis OX=1307 GN=sigA PE=3 SV=1 - [A0A0Z8EIT3_STRSU]	52.15	18	18	77	372	42.4429	4.89404	1.12532	0.878585	1.28084	0.000180634
A0A0Z8D9V2	Transcriptional regulator OS=Streptococcus suis OX=1307 GN=gltC PE=4 SV=1 - [A0A0Z8D9V2_STRSU]	36.21	11	11	15	301	35.0211	5.26221	1.13247	0.884599	1.28021	0.000456587
A0A0Z8ELZ4	ATP synthase epsilon chain OS=Streptococcus suis OX=1307 GN=atpC PE=3 SV=1 - [A0A0Z8ELZ4_STRSU]	49.28	8	8	29	138	15.5981	5.41455	1.09872	0.860125	1.2774	0.00112228
A0A0Z8EV07	Glycerol-3-phosphate dehydrogenase [NAD(P)+] OS=Streptococcus suis OX=1307 GN=gpsA PE=3 SV=1 - [A0A0Z8EV07_STRSU]	74.85	21	21	76	338	36.7601	5.78271	1.13993	0.89388	1.27527	2.29259e-05
A0A0N0DLR5	S-ribosylhomocysteine lyase OS=Streptococcus suis OX=1307 GN=luxS PE=3 SV=1 - [A0A0N0DLR5_STRSU]	58.75	7	7	32	160	17.9652	5.56689	1.12964	0.888133	1.27193	0.000206441
A0A075SD39	Uncharacterized protein OS=Streptococcus suis 6407 OX=1214179 GN=ID09_04140 PE=4 SV=1 - [A0A075SD39_STRSU]	74.03	7	7	31	77	8.79171	8.36768	1.11886	0.879699	1.27187	4.77223e-05
A0A0Z9AVX0	NisR OS=Streptococcus suis OX=1307 GN=arlR_1 PE=4 SV=1 - [A0A0Z9AVX0_STRSU]	17.18	4	4	6	227	26.4379	6.31592	1.11342	0.875924	1.27114	0.000148304
D5AF65	ATP-dependent zinc metalloprotease FtsH OS=Streptococcus suis (strain GZ1) OX=423211 GN=ftsH PE=3 SV=1 - [D5AF65_STRGZ]	56.01	11	35	152	657	71.9282	5.50342	1.10748	0.872766	1.26893	0.000201482
A0A0M9FFB0	Segregation and condensation protein A OS=Streptococcus suis OX=1307 GN=scpA PE=3 SV=1 - [A0A0M9FFB0_STRSU]	8.37	2	2	3	239	28.0435	4.70361	1.03887	0.819167	1.2682	0.00119523
A0A0K2E4H3	Cell division ATP-binding protein FtsE OS=Streptococcus suis OX=1307 GN=ftsE PE=4 SV=1 - [A0A0K2E4H3_STRSU]	51.74	12	12	51	230	25.7208	9.23193	1.11943	0.882895	1.26791	4.1923e-06
A0A0M9FFH7	rRNA methyltransferase OS=Streptococcus suis OX=1307 GN=XK26_07710 PE=4 SV=1 - [A0A0M9FFH7_STRSU]	42.46	6	6	15	179	19.8802	4.98291	1.12777	0.890349	1.26666	0.000587352
A0A0H3N1Y4	Putative threonine synthase OS=Streptococcus suis (strain BM407) OX=568814 GN=SSUBM407_0253 PE=4 SV=1 - [A0A0H3N1Y4_STRS4]	53.24	20	20	63	494	53.2219	4.80518	1.13091	0.893887	1.26517	0.000146549
A0A075SJX8	PTS N-acetylgalactosamine transporter subunit IIA OS=Streptococcus suis 6407 OX=1214179 GN=ID09_06460 PE=4 SV=1 - [A0A075SJX8_STRSU]	25.17	3	3	15	143	15.4622	4.4751	1.1552	0.914601	1.26307	1.84206e-05
A0A075SIT2	Uncharacterized protein OS=Streptococcus suis 6407 OX=1214179 GN=ID09_09365 PE=4 SV=1 - [A0A075SIT2_STRSU]	50	7	7	49	130	14.2353	4.76709	1.11399	0.882727	1.26198	3.02202e-05
A0A0H3N5A8	Uncharacterized protein OS=Streptococcus suis (strain BM407) OX=568814 GN=SSUBM407_1392 PE=4 SV=1 - [A0A0H3N5A8_STRS4]	37.43	10	10	31	334	36.5251	5.16064	1.16247	0.922135	1.26062	0.000116264
D5AJ03	Prophage Sa05, DNA-binding protein OS=Streptococcus suis (strain GZ1) OX=423211 GN=SSGZ1_1362 PE=4 SV=1 - [D5AJ03_STRGZ]	33.53	5	5	18	173	20.3677	6.26514	1.09485	0.869464	1.25922	0.000120636
A0A0K2E869	Multidrug ABC transporter ATP-binding protein OS=Streptococcus suis OX=1307 GN=ecsA_2 PE=4 SV=1 - [A0A0K2E869_STRSU]	22.13	4	4	7	244	26.7429	4.76709	1.09087	0.866371	1.25913	0.000180674
A0A0K2E8Q0	Arginine repressor OS=Streptococcus suis OX=1307 GN=argR_2 PE=3 SV=1 - [A0A0K2E8Q0_STRSU]	26.71	4	4	8	146	16.3306	5.5542	1.13652	0.903938	1.2573	0.000782828
A0A0Z8P5F8	O-acetylserine lyase OS=Streptococcus suis OX=1307 GN=cysK PE=4 SV=1 - [A0A0Z8P5F8_STRSU]	87.01	2	18	395	308	32.1327	4.99561	1.14394	0.91179	1.2546	0.0117028
A0A0Z8S4N1	tRNA uridine 5-carboxymethylaminomethyl modification enzyme MnmG OS=Streptococcus suis OX=1307 GN=mnmG PE=3 SV=1 - [A0A0Z8S4N1_STRSU]	50.63	32	32	111	638	70.7814	6.06201	1.40648	1.12169	1.25389	4.22004e-05
A0A116K469	Membrane protein OS=Streptococcus suis OX=1307 GN=ERS132462_00191 PE=4 SV=1 - [A0A116K469_STRSU]	17.31	2	2	7	156	16.5263	4.7417	1.08026	0.863392	1.25118	5.35797e-05
D5AH84	Uncharacterized protein OS=Streptococcus suis (strain GZ1) OX=423211 GN=SSGZ1_0742 PE=4 SV=1 - [D5AH84_STRGZ]	55.56	3	3	7	54	6.47636	8.52881	1.00119	0.800478	1.25074	0.000152174
A4VTC6	Phosphotransferase system IIC component, glucose/maltose/N-acetylglucosamine-specific OS=Streptococcus suis (strain 05ZYH33) OX=391295 GN=SSU05_0398 PE=4 SV=1 - [A4VTC6_STRSY]	30.51	13	13	36	626	67.3776	5.03369	1.09425	0.878585	1.24547	0.000120272
A0A0Z8LKP1	Glutamate dehydrogenase OS=Streptococcus suis OX=1307 GN=gdhA PE=3 SV=1 - [A0A0Z8LKP1_STRSU]	54.91	23	23	90	448	48.7208	5.57959	1.13466	0.911391	1.24497	0.000405008
A0A0Z8GCI7	Phosphopentomutase OS=Streptococcus suis OX=1307 GN=deoB PE=3 SV=1 - [A0A0Z8GCI7_STRSU]	53.1	17	17	86	403	44.2611	4.83057	1.15372	0.928085	1.24311	0.00131084
A0A0M9FIJ8	Haloacid dehalogenase OS=Streptococcus suis OX=1307 GN=XK27_02985 PE=4 SV=1 - [A0A0M9FIJ8_STRSU]	24.07	6	6	26	270	29.5842	4.729	1.10244	0.888804	1.24037	1.80453e-05
A0A0M9FKM5	Uncharacterized protein OS=Streptococcus suis OX=1307 GN=XK26_01320 PE=4 SV=1 - [A0A0M9FKM5_STRSU]	17.98	2	2	4	89	10.293	4.29736	1.04993	0.84659	1.24019	0.00192141
A0A0Z8A459	Uncharacterized protein OS=Streptococcus suis OX=1307 GN=ERS132411_00846 PE=4 SV=1 - [A0A0Z8A459_STRSU]	27.62	3	3	6	105	12.1697	9.01221	1.1218	0.905188	1.2393	0.0260791
A0A0K2E815	Carbonic anhydrase OS=Streptococcus suis OX=1307 GN=APQ97_01175 PE=3 SV=1 - [A0A0K2E815_STRSU]	32.32	4	4	7	164	18.1993	5.19873	1.13826	0.919461	1.23796	0.0110025
A0A075SEW2	HAD family hydrolase OS=Streptococcus suis 6407 OX=1214179 GN=ID09_01840 PE=4 SV=1 - [A0A075SEW2_STRSU]	39.43	6	6	11	175	20.1787	9.46631	1.12421	0.908507	1.23742	7.33825e-05
A0A075SIE2	dTDP-glucose 4,6-dehydratase OS=Streptococcus suis 6407 OX=1214179 GN=ID09_03615 PE=3 SV=1 - [A0A075SIE2_STRSU]	37.93	12	12	78	348	38.8824	5.64307	1.14026	0.921577	1.23729	0.000140622
A4VUI1	UDP-N-acetylenolpyruvoylglucosamine reductase OS=Streptococcus suis (strain 05ZYH33) OX=391295 GN=murB PE=3 SV=1 - [MURB_STRSY]	37.09	10	10	45	302	33.1142	6.44287	1.10755	0.895836	1.23633	3.00502e-05
A0A0H3MXF7	Putative 3'-5' exoribonuclease OS=Streptococcus suis (strain BM407) OX=568814 GN=SSUBM407_1852 PE=4 SV=1 - [A0A0H3MXF7_STRS4]	43.77	14	14	51	313	35.6541	5.96045	1.09212	0.884008	1.23542	0.000243744
D5AJB9	Histone-like bacterial DNA-binding protein OS=Streptococcus suis (strain GZ1) OX=423211 GN=SSGZ1_1478 PE=3 SV=1 - [D5AJB9_STRGZ]	86.81	9	9	145	91	9.45711	9.70068	1.12397	0.910344	1.23467	0.00289144
M3T1R0	Sialic acid biosynthesis protein NeuD, O-acetyltransferase OS=Streptococcus suis OX=1307 GN=cps2R PE=4 SV=1 - [M3T1R0_STRSU]	34.13	6	6	29	208	22.5925	5.37646	1.13512	0.919444	1.23458	0.00742508
A0A0H3MUE9	Putative O-methyltransferase OS=Streptococcus suis (strain BM407) OX=568814 GN=SSUBM407_0710 PE=4 SV=1 - [A0A0H3MUE9_STRS4]	27.2	8	8	16	239	27.3652	5.70654	1.05863	0.858666	1.23287	0.000206367
A0A075SGR6	Uncharacterized protein OS=Streptococcus suis 6407 OX=1214179 GN=ID09_10965 PE=4 SV=1 - [A0A075SGR6_STRSU]	35.26	5	5	21	156	17.8625	4.31006	1.11083	0.901473	1.23223	0.000472321
A0A0Z8D6I5	Branched-chain amino acid ABC transporter ATPase OS=Streptococcus suis OX=1307 GN=livF PE=4 SV=1 - [A0A0Z8D6I5_STRSU]	46.19	13	13	70	236	25.4996	5.71924	1.1245	0.91346	1.23104	0.00057982
A4VXU6	33 kDa chaperonin OS=Streptococcus suis (strain 05ZYH33) OX=391295 GN=hslO PE=3 SV=1 - [HSLO_STRSY]	30.21	8	8	25	288	31.3619	4.79248	1.09639	0.891132	1.23033	0.000683215
D5AFP0	NAD(P)-binding Rossmann-like domain protein OS=Streptococcus suis (strain GZ1) OX=423211 GN=SSGZ1_0190 PE=4 SV=1 - [D5AFP0_STRGZ]	44.71	7	7	33	208	22.1122	4.64014	1.12136	0.91178	1.22986	7.82072e-05
A0A0N0DQR3	Type I restriction enzyme R Protein OS=Streptococcus suis OX=1307 GN=WQ51_00030 PE=3 SV=1 - [A0A0N0DQR3_STRSU]	1.37	2	2	2	1022	116.754	5.70654	1.05741	0.860189	1.22927	0.0205664
A0A0K2E5F3	Flavodoxin OS=Streptococcus suis OX=1307 GN=mioC PE=4 SV=1 - [A0A0K2E5F3_STRSU]	16.99	2	2	15	153	16.4638	3.89111	1.17737	0.959872	1.22659	0.00131763
D5AI72	Putative ribose 5-phosphate isomerase OS=Streptococcus suis (strain GZ1) OX=423211 GN=SSGZ1_1080 PE=4 SV=1 - [D5AI72_STRGZ]	29.95	6	6	21	207	22.7454	4.95752	1.13203	0.924761	1.22413	0.000658454
A0A123TH94	Putative permease OS=Streptococcus suis OX=1307 GN=ERS132431_00464 PE=4 SV=1 - [A0A123TH94_STRSU]	9.31	2	2	8	419	44.6505	8.85107	1.06657	0.875034	1.21889	0.0158831
A4VU11	Glucosamine-6-phosphate deaminase OS=Streptococcus suis (strain 05ZYH33) OX=391295 GN=nagB PE=3 SV=1 - [NAGB_STRSY]	27.78	3	5	13	234	25.439	4.81787	1.11379	0.913828	1.21882	0.000490923
D5AIA1	ABC transporter, ATP binding protein OS=Streptococcus suis (strain GZ1) OX=423211 GN=SSGZ1_1109 PE=4 SV=1 - [D5AIA1_STRGZ]	47.74	11	11	32	266	29.3653	6.81494	1.11132	0.912207	1.21828	1.31683e-05
U5UEC1	Uridylate kinase OS=Streptococcus suis T15 OX=1340847 GN=pyrH PE=3 SV=1 - [U5UEC1_STRSU]	51.44	11	11	53	243	26.0664	5.24951	1.11773	0.917858	1.21776	0.00016949
A0A0M9FNR5	Holliday junction ATP-dependent DNA helicase RuvA OS=Streptococcus suis OX=1307 GN=ruvA PE=3 SV=1 - [A0A0M9FNR5_STRSU]	17.35	3	3	13	196	21.7944	5.63037	1.06956	0.878472	1.21752	0.000222574
A0A0Z8HJU5	Acyltransferase OS=Streptococcus suis OX=1307 GN=ERS132400_01550 PE=4 SV=1 - [A0A0Z8HJU5_STRSU]	24.47	2	2	4	94	10.7655	6.29053	1.25781	1.03316	1.21744	0.00233088
A0A0Z8ZB64	Addiction module toxin RelE OS=Streptococcus suis OX=1307 GN=ERS132440_01350 PE=4 SV=1 - [A0A0Z8ZB64_STRSU]	20.18	2	2	2	109	12.5546	7.40088	1.15933	0.9523	1.2174	0.00138991
A0A075SL91	Chromosome partitioning protein OS=Streptococcus suis 6407 OX=1214179 GN=ID09_11520 PE=3 SV=1 - [A0A075SL91_STRSU]	22.44	6	6	8	254	28.9477	9.08545	1.04064	0.854834	1.21736	0.000504216
A4W2Q0	Phosphoglucosamine mutase OS=Streptococcus suis (strain 98HAH33) OX=391296 GN=glmM PE=3 SV=2 - [GLMM_STRS2]	49.89	20	20	87	449	48.0746	4.84326	1.12339	0.922806	1.21736	5.75848e-05
D5AJZ9	Conserved domain protein OS=Streptococcus suis (strain GZ1) OX=423211 GN=SSGZ1_1708 PE=4 SV=1 - [D5AJZ9_STRGZ]	11.45	2	2	5	131	15.7566	4.41162	1.0941	0.898751	1.21735	3.77828e-05
D5AJW3	Histidine triad protein OS=Streptococcus suis (strain GZ1) OX=423211 GN=SSGZ1_1672 PE=4 SV=1 - [D5AJW3_STRGZ]	91.97	9	9	31	137	15.2108	5.74463	1.13041	0.930304	1.2151	0.00873867
G7SN67	Peptide ABC transporter, permease protein OS=Streptococcus suis ST1 OX=1004951 GN=SSUST1_1752 PE=3 SV=1 - [G7SN67_STRSU]	28	8	8	29	300	33.0439	9.39307	1.11742	0.92085	1.21347	0.000564327
G7SJB3	Uncharacterized protein OS=Streptococcus suis ST1 OX=1004951 GN=SSUST1_0842 PE=4 SV=1 - [G7SJB3_STRSU]	43.06	3	3	9	72	7.92107	9.0708	1.07281	0.884197	1.21332	0.000830699
A4W070	Shikimate kinase OS=Streptococcus suis (strain 98HAH33) OX=391296 GN=aroK PE=3 SV=1 - [AROK_STRS2]	16.56	2	2	2	163	18.4516	5.23682	1.07778	0.888642	1.21284	0.00225149
A0A0H3MVB0	Putative restriction enzyme OS=Streptococcus suis (strain BM407) OX=568814 GN=SSUBM407_1033 PE=4 SV=1 - [A0A0H3MVB0_STRS4]	9.2	6	6	7	565	65.6628	5.021	1.07435	0.886506	1.21189	0.00211359
A4VS89	Uncharacterized protein conserved in bacteria OS=Streptococcus suis (strain 05ZYH33) OX=391295 GN=SSU05_0004 PE=4 SV=1 - [A4VS89_STRSY]	39.58	2	2	3	48	5.30384	9.78857	1.01461	0.837413	1.2116	0.00889543
A0A1X9I288	Uncharacterized protein OS=Streptococcus suis OX=1307 PE=4 SV=1 - [A0A1X9I288_STRSU]	34.34	3	3	9	99	11.6556	4.25928	1.08996	0.899609	1.21159	0.00402114
D5AK70	Preprotein translocase, YajC subunit OS=Streptococcus suis (strain GZ1) OX=423211 GN=SSGZ1_1779 PE=4 SV=1 - [D5AK70_STRGZ]	55.14	3	3	14	107	11.8151	4.50049	1.13821	0.939547	1.21145	0.000763393
A0A0Z8EQF8	Beta sliding clamp OS=Streptococcus suis OX=1307 GN=dnaN PE=3 SV=1 - [A0A0Z8EQF8_STRSU]	42.86	17	17	85	378	41.927	5.19873	1.11364	0.922253	1.20752	3.0977e-05
A0A0H3N5B7	Haloacid dehalogenase-like hydrolase OS=Streptococcus suis (strain BM407) OX=568814 GN=SSUBM407_1402 PE=4 SV=1 - [A0A0H3N5B7_STRS4]	34.12	6	6	29	211	22.9391	4.83057	1.09354	0.906607	1.20619	0.00144261
A0A0M9FEE9	Holo-[acyl-carrier-protein] synthase OS=Streptococcus suis OX=1307 GN=acpS PE=3 SV=1 - [A0A0M9FEE9_STRSU]	32.77	3	3	4	119	13.35	7.57666	1.05833	0.878765	1.20434	0.00133932
A0A0H3MW93	Putative phosphopantothenoylcysteine decarboxylase OS=Streptococcus suis (strain BM407) OX=568814 GN=coaC PE=4 SV=1 - [A0A0H3MW93_STRS4]	62.64	8	8	20	182	19.5593	5.5542	1.10615	0.919711	1.20272	3.46776e-05
D5AJW9	Uncharacterized protein OS=Streptococcus suis (strain GZ1) OX=423211 GN=SSGZ1_1678 PE=4 SV=1 - [D5AJW9_STRGZ]	51.24	6	6	23	121	13.187	5.5542	1.12763	0.939195	1.20063	0.000119142
G7SJM3	Putative pyridoxal kinase OS=Streptococcus suis ST1 OX=1004951 GN=SSUST1_1456 PE=4 SV=1 - [G7SJM3_STRSU]	35.23	7	7	19	281	30.9169	4.4751	0.870723	1.0453	0.832988	0.00121192
A0A0Z8H8Y4	Phosphate import ATP-binding protein PstB OS=Streptococcus suis OX=1307 GN=pstB1 PE=3 SV=1 - [A0A0Z8H8Y4_STRSU]	49.21	13	13	47	252	27.9325	6.26514	0.924221	1.10959	0.83294	3.10736e-05
A4VY58	Leucine--tRNA ligase OS=Streptococcus suis (strain 05ZYH33) OX=391295 GN=leuS PE=3 SV=2 - [SYL_STRSY]	39.86	30	30	108	833	93.9513	4.95752	0.915337	1.09954	0.832473	0.000181242
A0A0Z8C5Q3	Rod shape determining protein OS=Streptococcus suis OX=1307 GN=rodA PE=3 SV=1 - [A0A0Z8C5Q3_STRSU]	3.95	2	2	3	405	45.0172	9.62744	0.837556	1.00616	0.832428	0.0453189
A4VUP9	Hypothetical cytosolic protein OS=Streptococcus suis (strain 05ZYH33) OX=391295 GN=SSU05_0872 PE=4 SV=1 - [A4VUP9_STRSY]	6.32	4	4	4	538	62.7812	5.97314	0.868488	1.04334	0.832408	0.000281784
D5AJD9	Probable oligoendopeptidase F OS=Streptococcus suis (strain GZ1) OX=423211 GN=SSGZ1_1498 PE=3 SV=1 - [D5AJD9_STRGZ]	46.37	11	29	115	565	66.1835	4.95752	0.922901	1.10887	0.832293	0.000712522
A0A075SJ72	Membrane protein OS=Streptococcus suis 6407 OX=1214179 GN=ID09_09940 PE=4 SV=1 - [A0A075SJ72_STRSU]	14.79	3	3	5	169	19.4389	9.80322	0.956027	1.14985	0.831434	0.00395182
A4VTB0	Uncharacterized protein OS=Streptococcus suis (strain 05ZYH33) OX=391295 GN=SSU05_0382 PE=4 SV=1 - [A4VTB0_STRSY]	3.14	1	2	3	797	91.3889	5.35107	0.835172	1.00501	0.83101	0.0049865
D5AHQ2	ABC transporter, ATP-binding protein OS=Streptococcus suis (strain GZ1) OX=423211 GN=SSGZ1_0910 PE=4 SV=1 - [D5AHQ2_STRGZ]	8.24	4	4	5	510	58.8388	6.53662	0.880325	1.0596	0.830812	0.00373172
A0A0K2E5J6	30S ribosomal protein S14 OS=Streptococcus suis OX=1307 GN=rpsN2 PE=3 SV=1 - [A0A0K2E5J6_STRSU]	21.35	2	2	5	89	10.6137	10.7114	0.903562	1.08827	0.830278	0.00391317
A0A075SJW1	Isocitrate dehydrogenase [NADP] OS=Streptococcus suis 6407 OX=1214179 GN=ID09_06385 PE=4 SV=1 - [A0A075SJW1_STRSU]	10.18	4	4	6	393	43.1305	4.98291	0.874108	1.05308	0.830047	0.000610003
A0A0H3MYH9	Extracellular metal cation-binding protein OS=Streptococcus suis (strain BM407) OX=568814 GN=SSUBM407_1939 PE=3 SV=1 - [A0A0H3MYH9_STRS4]	51.47	2	14	95	307	34.1974	5.08447	0.884359	1.06561	0.829909	0.0103017
A0A0M9FGT9	Galactose-6-phosphate isomerase subunit LacA OS=Streptococcus suis OX=1307 GN=lacA PE=3 SV=1 - [A0A0M9FGT9_STRSU]	23.57	2	3	8	140	15.1266	4.93213	0.955019	1.15123	0.829566	0.00106606
A4W496	Glutamate--tRNA ligase OS=Streptococcus suis (strain 98HAH33) OX=391296 GN=gltX PE=3 SV=2 - [SYE_STRS2]	58.68	28	28	139	484	55.498	5.021	0.900939	1.08737	0.828549	1.1086e-05
A0A075SI60	ATP-dependent Clp protease proteolytic subunit OS=Streptococcus suis 6407 OX=1214179 GN=clpP PE=3 SV=1 - [A0A075SI60_STRSU]	43.37	5	5	53	196	21.5109	5.93506	0.934971	1.12854	0.828481	0.000465922
A0A0H3MWL7	Exodeoxyribonuclease 7 large subunit OS=Streptococcus suis (strain BM407) OX=568814 GN=xseA PE=3 SV=1 - [A0A0H3MWL7_STRS4]	25.5	10	10	20	447	50.7666	7.98682	0.910656	1.09951	0.82824	0.000234566
A4VSV9	Glycosidase OS=Streptococcus suis (strain 05ZYH33) OX=391295 GN=SSU05_0230 PE=4 SV=1 - [A4VSV9_STRSY]	29.57	16	16	49	541	62.4858	5.18604	0.916906	1.10767	0.827783	0.000187629
G7SLW6	Uncharacterized protein OS=Streptococcus suis ST1 OX=1004951 GN=SSUST1_0617 PE=4 SV=1 - [G7SLW6_STRSU]	62.43	11	11	23	181	20.5315	6.69775	0.922793	1.11666	0.826384	0.000153826
A0A0M9FKG2	Serine/threonine-protein kinase MRCK beta OS=Streptococcus suis OX=1307 GN=XK26_02420 PE=4 SV=1 - [A0A0M9FKG2_STRSU]	13.91	7	7	10	417	47.9323	5.16064	0.884971	1.07142	0.825976	0.000938101
A0A0M9FFH8	General stress protein CsbD OS=Streptococcus suis OX=1307 GN=XK27_09815 PE=3 SV=1 - [A0A0M9FFH8_STRSU]	71.43	7	7	53	70	7.53092	4.70361	0.936297	1.13376	0.825833	0.00382507
A0A2I5KH18	Aspartate--ammonia ligase OS=Streptococcus suis OX=1307 GN=asnA PE=3 SV=1 - [A0A2I5KH18_STRSU]	74.55	23	23	105	330	37.4223	5.33838	0.918517	1.11289	0.825341	5.78193e-05
A0A0M9FJ73	Prolipoprotein diacylglyceryl transferase OS=Streptococcus suis OX=1307 GN=lgt PE=3 SV=1 - [A0A0M9FJ73_STRSU]	13.57	3	3	6	258	29.5089	9.45166	0.896503	1.08708	0.824689	0.00952254
A0A0H3N0E2	3'-5' exonuclease DinG OS=Streptococcus suis (strain BM407) OX=568814 GN=dinG PE=3 SV=1 - [A0A0H3N0E2_STRS4]	4.26	3	3	3	822	94.3541	5.49072	0.870128	1.05557	0.824323	0.0153844
A0A2K1SXK8	Dihydrofolate synthase OS=Streptococcus suis OX=1307 GN=LI88_10430 PE=4 SV=1 - [A0A2K1SXK8_STRSU]	11.33	4	4	4	406	46.0286	5.09717	0.914018	1.10963	0.823712	0.0123697
A0A0Z8DU68	B3/4 domain-containing protein OS=Streptococcus suis OX=1307 GN=ERS132393_00772 PE=4 SV=1 - [A0A0Z8DU68_STRSU]	43.16	1	8	37	234	26.2862	4.71631	0.895555	1.08732	0.823639	0.0347138
D5AFW8	Isopentenyl-diphosphate delta-isomerase OS=Streptococcus suis (strain GZ1) OX=423211 GN=fni PE=3 SV=1 - [D5AFW8_STRGZ]	25.21	7	7	11	365	39.9643	5.98584	0.911241	1.10724	0.822984	0.00455145
A0A075SJ78	MFS transporter OS=Streptococcus suis 6407 OX=1214179 GN=ID09_09965 PE=4 SV=1 - [A0A075SJ78_STRSU]	7.24	3	3	6	387	41.553	9.67139	0.908588	1.1046	0.822546	0.00702764
A0A0Z8IKA7	Histidinol-phosphate/aromatic aminotransferase and cobyric acid decarboxylase OS=Streptococcus suis OX=1307 GN=hisC PE=3 SV=1 - [A0A0Z8IKA7_STRSU]	26.78	9	9	21	351	40.2296	5.22412	0.901507	1.09609	0.822473	0.000613076
A4VXX6	Permease of the major facilitator superfamily OS=Streptococcus suis (strain 05ZYH33) OX=391295 GN=SSU05_1999 PE=4 SV=1 - [A4VXX6_STRSY]	28.33	6	6	7	233	26.9861	8.6167	0.930865	1.13315	0.821484	0.000223821
A0A0M9FH28	Galactose-6-phosphate isomerase subunit LacB OS=Streptococcus suis OX=1307 GN=lacB_1 PE=3 SV=1 - [A0A0M9FH28_STRSU]	47.37	6	6	9	171	18.8876	5.10986	0.906436	1.10379	0.821203	0.00438507
A0A0Z8HQU3	Threonine--tRNA ligase OS=Streptococcus suis OX=1307 GN=thrS PE=3 SV=1 - [A0A0Z8HQU3_STRSU]	42.06	26	26	95	649	74.6285	5.46533	0.897813	1.0941	0.820598	6.22613e-05
A0A0Z8IZU5	ABC transporter OS=Streptococcus suis OX=1307 GN=yheH_2 PE=4 SV=1 - [A0A0Z8IZU5_STRSU]	32.99	19	19	65	579	65.449	5.99854	0.914883	1.11557	0.820103	0.000160065
A0A0N0DMF6	Ribonuclease BN OS=Streptococcus suis OX=1307 GN=XK27_07820 PE=4 SV=1 - [A0A0N0DMF6_STRSU]	5.54	2	2	2	307	34.6298	9.24658	0.933918	1.14085	0.818618	0.00223521
A0A075SEK4	Sodium:alanine symporter OS=Streptococcus suis 6407 OX=1214179 GN=ID09_01185 PE=3 SV=1 - [A0A075SEK4_STRSU]	9.68	2	2	3	444	46.8343	8.70459	0.933463	1.14091	0.818173	0.0143123
A0A0Z8CGX8	Peptide ABC transporter permease OS=Streptococcus suis OX=1307 GN=ERS132392_00007 PE=4 SV=1 - [A0A0Z8CGX8_STRSU]	5.4	7	7	8	1112	123.225	5.13525	0.916764	1.12066	0.81806	0.00300015
G7SF29	Universal stress protein UspA-like nucleotide-binding protein OS=Streptococcus suis D12 OX=1004952 GN=SSUD12_0337 PE=4 SV=1 - [G7SF29_STRSU]	89.33	12	12	61	150	16.4688	5.52881	0.921943	1.12804	0.8173	0.00100188
A0A0Z8ENZ7	Cobalamin-independent methionine synthase OS=Streptococcus suis OX=1307 GN=ERS132414_00425 PE=3 SV=1 - [A0A0Z8ENZ7_STRSU]	17.8	8	8	10	382	43.5318	4.93213	0.903292	1.10658	0.816295	0.00230644
A0A2K1SZE6	UDP-N-acetylmuramoyl-L-alanyl-D-glutamate--L-lysine ligase OS=Streptococcus suis OX=1307 GN=murE PE=3 SV=1 - [A0A2K1SZE6_STRSU]	27.7	11	11	25	556	61.7804	5.92236	0.905346	1.10973	0.815827	0.00350837
A0A0Z8II17	4-alpha-glucanotransferase OS=Streptococcus suis OX=1307 GN=malQ_1 PE=3 SV=1 - [A0A0Z8II17_STRSU]	10.69	1	5	12	505	57.9404	5.021	0.847775	1.0394	0.815642	0.000749764
A0A0M9FEM9	Endoribonuclease YbeY OS=Streptococcus suis OX=1307 GN=ybeY PE=3 SV=1 - [A0A0M9FEM9_STRSU]	19.39	4	4	13	165	19.2091	4.27197	0.870666	1.06756	0.815563	0.000186939
A0A116KHD6	Alanine--tRNA ligase OS=Streptococcus suis OX=1307 GN=alaS PE=3 SV=1 - [A0A116KHD6_STRSU]	45.99	37	37	142	872	96.2007	5.0083	0.89134	1.0935	0.815126	5.05036e-06
A0A0H3MX17	Sucrose-6-phosphate hydrolase OS=Streptococcus suis (strain BM407) OX=568814 GN=scrB PE=3 SV=1 - [A0A0H3MX17_STRS4]	31.2	14	14	32	484	54.8016	4.81787	0.889615	1.09176	0.814845	0.000103421
A0A116MAZ0	Serine hydroxymethyltransferase OS=Streptococcus suis OX=1307 GN=glyA PE=3 SV=1 - [A0A116MAZ0_STRSU]	52.27	21	21	93	419	45.4745	6.0874	0.916911	1.12591	0.814376	1.28369e-06
A0A075SEY7	Penicillin-binding protein OS=Streptococcus suis 6407 OX=1214179 GN=ID09_02000 PE=4 SV=1 - [A0A075SEY7_STRSU]	36.88	24	24	116	724	78.9594	4.81787	0.901283	1.10805	0.813397	0.000112963
D5AI93	Oligoendopeptidase F OS=Streptococcus suis (strain GZ1) OX=423211 GN=SSGZ1_1101 PE=3 SV=1 - [D5AI93_STRGZ]	53.83	28	28	143	600	69.2032	4.93213	0.912786	1.1223	0.81332	0.000145762
A0A0M9FNS1	Ribonuclease Y OS=Streptococcus suis OX=1307 GN=rny PE=3 SV=1 - [A0A0M9FNS1_STRSU]	52.7	32	32	123	537	60.503	5.61768	0.899782	1.10907	0.811292	2.60594e-05
A0A2K1SLG2	Membrane protein (Fragment) OS=Streptococcus suis OX=1307 GN=LI88_12640 PE=4 SV=1 - [A0A2K1SLG2_STRSU]	5.7	2	2	4	263	30.6381	5.36377	0.86717	1.06943	0.81087	0.0035464
A0A075SNC6	Ribose-phosphate pyrophosphokinase OS=Streptococcus suis 6407 OX=1214179 GN=prs PE=3 SV=1 - [A0A075SNC6_STRSU]	30.43	11	11	30	322	35.3025	6.7417	0.89066	1.09968	0.809923	0.000154304
A0A0Z8F8E7	Phosphotransferase system cellobiose-specific component IIA OS=Streptococcus suis OX=1307 GN=lacF_2 PE=4 SV=1 - [A0A0Z8F8E7_STRSU]	20	2	2	7	105	11.5988	5.22412	0.917339	1.13442	0.808638	0.00019129
A0A0H3MXU9	DNA mismatch repair protein MutS OS=Streptococcus suis (strain BM407) OX=568814 GN=mutS PE=3 SV=1 - [A0A0H3MXU9_STRS4]	22.1	17	17	41	846	95.0565	5.18604	0.897378	1.11083	0.807844	4.39454e-05
A4W125	Methylenetetrahydrofolate--tRNA-(uracil-5-)-methyltransferase TrmFO OS=Streptococcus suis (strain 98HAH33) OX=391296 GN=trmFO PE=3 SV=1 - [TRMFO_STRS2]	59.23	20	20	71	444	49.4689	5.84619	0.895843	1.11096	0.806369	0.000118806
A0A123TCU3	Major membrane immunogen, membrane-anchored lipoprotein OS=Streptococcus suis OX=1307 GN=ERS132427_00454 PE=4 SV=1 - [A0A123TCU3_STRSU]	49.03	10	10	67	155	16.4364	5.13525	0.894898	1.11123	0.805324	0.00155387
A0A0Z8EEB2	rRNA methylase OS=Streptococcus suis OX=1307 GN=tlyA PE=4 SV=1 - [A0A0Z8EEB2_STRSU]	18.01	5	5	6	272	29.9397	6.17627	0.830214	1.0312	0.805092	0.000292013
A0A0Z8BJL5	TM2 domain-containing protein OS=Streptococcus suis OX=1307 GN=A6M16_02725 PE=4 SV=1 - [A0A0Z8BJL5_STRSU]	17.39	3	3	4	138	16.2265	5.90967	0.904994	1.12493	0.804491	0.0055108
A0A0H3MTD2	Dihydroorotate dehydrogenase OS=Streptococcus suis (strain BM407) OX=568814 GN=pyrD PE=3 SV=1 - [A0A0H3MTD2_STRS4]	15.38	5	5	11	312	34.2673	5.021	0.905794	1.12654	0.804052	2.22686e-05
A0A0Z8EIZ8	S4-like domain-containing protein OS=Streptococcus suis OX=1307 GN=ERS132372_02138 PE=4 SV=1 - [A0A0Z8EIZ8_STRSU]	11.2	3	3	3	241	27.8598	8.83643	0.96043	1.19554	0.803347	0.00806999
A4W440	Adenylosuccinate synthetase OS=Streptococcus suis (strain 98HAH33) OX=391296 GN=purA PE=3 SV=2 - [PURA_STRS2]	66.51	23	23	70	430	47.4785	5.93506	0.907412	1.12962	0.803289	0.000131479
D5AG24	Deoxyguanosinetriphosphate triphosphohydrolase-related protein OS=Streptococcus suis (strain GZ1) OX=423211 GN=SSGZ1_0324 PE=3 SV=1 - [D5AG24_STRGZ]	33.41	16	16	28	449	52.7489	6.50732	0.889132	1.10753	0.802803	0.000573604
A0A0Z8KI55	Dihydroorotate dehydrogenase OS=Streptococcus suis OX=1307 GN=pyrDB PE=3 SV=1 - [A0A0Z8KI55_STRSU]	20.77	4	4	5	313	33.1613	7.86963	0.868229	1.08275	0.801873	0.0104607
A0A075SMF1	Transcription-repair-coupling factor OS=Streptococcus suis 6407 OX=1214179 GN=mfd PE=3 SV=1 - [A0A075SMF1_STRSU]	9.11	9	9	10	1164	132.614	5.49072	0.874	1.09029	0.801623	0.0010516
A0A0M9FND3	HAD superfamily hydrolase OS=Streptococcus suis OX=1307 GN=ERS132402_00557 PE=4 SV=1 - [A0A0M9FND3_STRSU]	41.28	10	10	13	281	31.4421	6.56592	0.880339	1.09977	0.800477	0.0007545
A4VV81	ABC-type multidrug transport system, ATPase and permease component OS=Streptococcus suis (strain 05ZYH33) OX=391295 GN=SSU05_1054 PE=4 SV=1 - [A4VV81_STRSY]	3.28	2	2	3	518	57.6308	5.26221	0.934305	1.16942	0.79895	0.000568245
A0A075SP95	tRNA pseudouridine synthase A OS=Streptococcus suis 6407 OX=1214179 GN=truA PE=3 SV=1 - [A0A075SP95_STRSU]	11.24	3	3	4	249	28.0112	6.80029	0.786537	0.985723	0.797929	0.00449127
D5AGB9	Uncharacterized protein OS=Streptococcus suis (strain GZ1) OX=423211 GN=SSGZ1_0419 PE=4 SV=1 - [D5AGB9_STRGZ]	40.7	3	3	23	86	9.99423	6.1001	0.902923	1.13185	0.797739	0.00091075
G7SIH5	tRNA/rRNA methyltransferase OS=Streptococcus suis D12 OX=1004952 GN=SSUD12_1875 PE=3 SV=1 - [G7SIH5_STRSU]	25.33	7	7	9	229	24.7702	8.98291	0.87648	1.09911	0.797445	0.00104715
A0A0Z8T5T7	ABC transporter periplasmic protein OS=Streptococcus suis OX=1307 GN=tmpC PE=4 SV=1 - [A0A0Z8T5T7_STRSU]	50.99	7	18	112	355	36.2921	4.93213	0.917817	1.15103	0.797386	0.000882685
A0A0K2E3N7	UPF0397 protein APQ97_10710 OS=Streptococcus suis OX=1307 GN=APQ97_10710 PE=3 SV=1 - [A0A0K2E3N7_STRSU]	8.84	3	3	18	181	19.1727	9.59814	0.910439	1.14259	0.796822	0.00930403
A0A2K1SY56	Amino acid ABC transporter permease OS=Streptococcus suis OX=1307 GN=LI88_08880 PE=3 SV=1 - [A0A2K1SY56_STRSU]	38.66	28	28	139	732	79.0395	5.0083	0.849325	1.06595	0.79678	3.22462e-05
A0A0M9FF01	Ribosome biogenesis GTPase A OS=Streptococcus suis OX=1307 GN=rbgA PE=3 SV=1 - [A0A0M9FF01_STRSU]	53.71	16	16	40	283	32.3631	9.11475	0.899588	1.12964	0.796349	8.41023e-05
A0A0M9FK29	Permease OS=Streptococcus suis OX=1307 GN=XK27_00765 PE=4 SV=1 - [A0A0M9FK29_STRSU]	13.99	7	7	13	536	59.5305	9.78857	0.891264	1.1218	0.794497	5.7881e-05
A0A0K2E457	ATP-binding protein OS=Streptococcus suis OX=1307 GN=ERS132355_00795 PE=4 SV=1 - [A0A0K2E457_STRSU]	46.67	21	21	54	510	55.7253	5.32568	0.889818	1.12528	0.790753	2.99011e-05
D5AIM7	Ribonuclease R OS=Streptococcus suis (strain GZ1) OX=423211 GN=rnr PE=3 SV=1 - [D5AIM7_STRGZ]	36.88	4	28	62	789	89.2741	7.1665	0.888364	1.125	0.78966	0.0042779
A0A0H3MYB3	Zinc-binding dehydrogenase OS=Streptococcus suis (strain BM407) OX=568814 GN=SSUBM407_0572 PE=3 SV=1 - [A0A0H3MYB3_STRS4]	32.56	9	9	25	347	37.0002	5.50342	0.906425	1.14822	0.789414	4.57347e-06
A0A0M9FIX6	Glycine/betaine ABC transporter permease OS=Streptococcus suis OX=1307 GN=opuCC PE=3 SV=1 - [A0A0M9FIX6_STRSU]	20.28	9	9	19	503	55.1235	4.97021	0.872407	1.10691	0.788144	3.12061e-05
A0A0Z8IY71	Fibronectin/fibrinogen binding protein OS=Streptococcus suis OX=1307 GN=ERS132444_00220 PE=4 SV=1 - [A0A0Z8IY71_STRSU]	30.07	15	15	26	552	63.1781	7.82568	0.871802	1.10643	0.787943	6.04485e-05
A0A075SG34	Uncharacterized protein OS=Streptococcus suis 6407 OX=1214179 GN=ID09_01260 PE=4 SV=1 - [A0A075SG34_STRSU]	28.98	7	7	15	352	39.0381	5.13525	0.892731	1.13593	0.785904	4.66086e-05
A8CUK3	Uncharacterized protein OS=Streptococcus suis OX=1307 GN=SC84_17 PE=4 SV=1 - [A8CUK3_STRSU]	45.16	3	3	6	62	7.39593	9.24658	0.889238	1.13438	0.783896	0.000552226
D5AF71	Aminotransferase OS=Streptococcus suis (strain GZ1) OX=423211 GN=SSGZ1_0021 PE=3 SV=1 - [D5AF71_STRGZ]	57.91	17	19	67	392	43.2741	4.89404	0.89324	1.14215	0.782069	9.88101e-05
A0A0M9FDG7	Phosphoribosylamine--glycine ligase (Fragment) OS=Streptococcus suis OX=1307 GN=XK26_10920 PE=3 SV=1 - [A0A0M9FDG7_STRSU]	14.91	5	5	5	409	44.0835	4.62744	0.855544	1.09751	0.779535	0.0014657
A0A0Z8CX33	Adenylate kinase OS=Streptococcus suis OX=1307 GN=adk PE=3 SV=1 - [A0A0Z8CX33_STRSU]	62.91	17	17	99	213	23.7913	5.03369	0.897834	1.15226	0.779193	0.000102341
A4VY71	GTP pyrophosphokinase OS=Streptococcus suis (strain 05ZYH33) OX=391295 GN=SSU05_2094 PE=3 SV=1 - [A4VY71_STRSY]	39.02	29	29	80	733	83.6431	7.7085	0.88234	1.13346	0.77845	7.96677e-06
A0A0Z8DKZ9	Pts system, sucrose-specific IIBC component OS=Streptococcus suis OX=1307 GN=ERS132385_00902 PE=4 SV=1 - [A0A0Z8DKZ9_STRSU]	3.79	2	2	3	475	50.6522	8.08936	0.828135	1.06454	0.777927	0.00167702
A0A0Z8CQT0	DNA segregation ATPase FtsK/SpoIIIE and related proteins OS=Streptococcus suis OX=1307 GN=ftsK PE=3 SV=1 - [A0A0Z8CQT0_STRSU]	27.5	23	23	49	789	86.974	5.24951	0.851957	1.10124	0.773636	3.66544e-05
A0A0N0DM02	Peptide ABC transporter ATP-binding protein OS=Streptococcus suis OX=1307 GN=XK27_10210 PE=4 SV=1 - [A0A0N0DM02_STRSU]	7.14	2	2	2	210	23.4588	7.38623	0.852901	1.10256	0.773565	0.0058905
A0A0N0DNX7	Magnesium transporter OS=Streptococcus suis OX=1307 GN=corA PE=4 SV=1 - [A0A0N0DNX7_STRSU]	21.34	8	8	15	314	36.7181	4.98291	0.869124	1.12614	0.771772	8.74599e-05
A0A0Z8JF19	Glutathione biosynthesis bifunctional protein GshAB OS=Streptococcus suis OX=1307 GN=gshAB PE=3 SV=1 - [A0A0Z8JF19_STRSU]	34.19	19	19	45	743	83.1041	5.10986	0.857983	1.11518	0.769367	2.21373e-05
D5AK83	Putative bacterocin transport accessory protein OS=Streptococcus suis (strain GZ1) OX=423211 GN=SSGZ1_1792 PE=4 SV=1 - [D5AK83_STRGZ]	52.68	4	4	14	112	12.4392	5.12256	0.867996	1.12838	0.769243	0.000273348
A0A0Z8IVR8	Response regulator OS=Streptococcus suis OX=1307 GN=graR_1 PE=4 SV=1 - [A0A0Z8IVR8_STRSU]	12.33	3	3	8	227	26.5787	4.91943	0.830188	1.08069	0.768204	0.000111902
A0A126UP04	Aminotransferase AlaT OS=Streptococcus suis OX=1307 GN=APQ97_09315 PE=4 SV=1 - [A0A126UP04_STRSU]	52.48	19	19	86	404	45.7816	6.7417	0.893257	1.16286	0.768153	2.00955e-06
A0A0K2E5X3	ABC transporter permease OS=Streptococcus suis OX=1307 GN=mglC PE=3 SV=1 - [A0A0K2E5X3_STRSU]	13.88	5	5	16	353	37.6961	9.34912	0.883042	1.15018	0.76774	0.000307357
A0A0Z8C8Y7	ABC transporter ATP-binding protein OS=Streptococcus suis OX=1307 GN=ERS132385_00266 PE=4 SV=1 - [A0A0Z8C8Y7_STRSU]	37.85	19	19	71	568	62.759	6.48096	0.878091	1.14381	0.767686	2.51321e-05
A0A0Z8L4F5	Purine nucleoside phosphorylase DeoD-type OS=Streptococcus suis OX=1307 GN=deoD PE=3 SV=1 - [A0A0Z8L4F5_STRSU]	44.73	9	9	31	237	26.1732	5.021	0.84247	1.09919	0.766449	0.000132493
A0A0Z8BBF2	Tagatose 1,6-diphosphate aldolase OS=Streptococcus suis OX=1307 GN=lacD2_2 PE=3 SV=1 - [A0A0Z8BBF2_STRSU]	28	7	7	11	325	36.4743	4.85596	0.896196	1.16975	0.766142	0.000631699
A0A0M9FEJ0	6-phospho-beta-galactosidase OS=Streptococcus suis OX=1307 GN=lacG PE=3 SV=1 - [A0A0M9FEJ0_STRSU]	19.66	9	9	12	468	53.9525	5.42725	0.869735	1.13811	0.764192	1.32144e-05
A4VZT8	UDP-N-acetylmuramoylalanine--D-glutamate ligase OS=Streptococcus suis (strain 98HAH33) OX=391296 GN=murD PE=3 SV=1 - [MURD_STRS2]	55.68	19	20	70	449	48.455	5.03369	0.886252	1.16228	0.762514	3.07622e-05
A4VZN1	Methionyl-tRNA formyltransferase OS=Streptococcus suis (strain 98HAH33) OX=391296 GN=fmt PE=3 SV=1 - [FMT_STRS2]	58.01	5	14	39	312	33.9275	5.12256	0.874323	1.14791	0.761664	8.07202e-06
A0A0Z8HUJ4	Putative amino acid ABC transporter ATP-binding protein OS=Streptococcus suis OX=1307 GN=artM_2 PE=4 SV=1 - [A0A0Z8HUJ4_STRSU]	21.31	5	5	19	244	26.8919	5.10986	0.86127	1.1319	0.760907	4.95247e-05
A0A0Z8IEJ9	Phosphoglycerol transferase/alkaline phosphatase superfamily protein OS=Streptococcus suis OX=1307 GN=ERS132536_00003 PE=4 SV=1 - [A0A0Z8IEJ9_STRSU]	4.71	4	4	5	849	96.8081	5.40186	0.81593	1.07318	0.760295	0.000263652
A0A0H3MW24	Carbamoyl-phosphate synthase large chain OS=Streptococcus suis (strain BM407) OX=568814 GN=carB PE=3 SV=1 - [A0A0H3MW24_STRS4]	29.75	29	29	67	1059	116.075	4.84326	0.835525	1.09989	0.759643	5.02087e-05
A0A0H3MV01	Putative IgA-specific zinc metalloproteinase OS=Streptococcus suis (strain BM407) OX=568814 GN=zmpC PE=4 SV=1 - [A0A0H3MV01_STRS4]	42.11	9	72	318	1926	212.365	4.85596	0.867895	1.15111	0.75396	0.00101833
D5AK81	ATP-binding subunit: ATP-dependent Clp protease OS=Streptococcus suis (strain GZ1) OX=423211 GN=SSGZ1_1790 PE=3 SV=1 - [D5AK81_STRGZ]	37.45	22	26	77	817	90.0764	6.39209	0.868891	1.15295	0.753622	1.11198e-05
A0A0H3N0E6	Glutamine--fructose-6-phosphate aminotransferase [isomerizing] OS=Streptococcus suis (strain BM407) OX=568814 GN=glmS PE=3 SV=1 - [A0A0H3N0E6_STRS4]	49.42	25	25	172	603	64.9832	5.13525	0.855207	1.13713	0.752077	2.50558e-05
A0A0Z8B4F1	Cell shape-determining protein OS=Streptococcus suis OX=1307 GN=ERS132462_00686 PE=4 SV=1 - [A0A0Z8B4F1_STRSU]	36.35	20	20	47	553	62.061	5.63037	0.855012	1.13712	0.751908	9.29195e-05
A0A0H3MVP2	Formate--tetrahydrofolate ligase OS=Streptococcus suis (strain BM407) OX=568814 GN=fhs PE=3 SV=1 - [A0A0H3MVP2_STRS4]	25.9	12	12	33	556	59.0432	5.80811	0.85731	1.1411	0.751303	1.19336e-05
A0A0N0VCN2	Nitrogen fixation protein NifU (Fragment) OS=Streptococcus suis OX=1307 GN=WQ51_00005 PE=4 SV=1 - [A0A0N0VCN2_STRSU]	23.48	3	3	10	132	14.2722	5.16064	0.828155	1.10687	0.748196	0.000205876
A0A0H3MWX7	Putative peptidase OS=Streptococcus suis (strain BM407) OX=568814 GN=SSUBM407_1650 PE=4 SV=1 - [A0A0H3MWX7_STRS4]	15.38	5	5	8	455	50.2246	4.95752	0.896406	1.19828	0.748075	0.000668363
A0A0K2E7M5	ABC transporter ATP-binding protein OS=Streptococcus suis OX=1307 GN=sufC PE=4 SV=1 - [A0A0K2E7M5_STRSU]	55.64	15	15	70	257	28.4105	4.64014	0.89047	1.19331	0.746221	5.24895e-06
A4VT12	ABC-type transport system involved in cytochrome bd biosynthesis, ATPase and permease component OS=Streptococcus suis (strain 05ZYH33) OX=391295 GN=SSU05_0283 PE=4 SV=1 - [A4VT12_STRSY]	9.58	5	5	5	543	60.0507	4.84326	0.844726	1.13292	0.745616	0.000148915
A0A0M9FJF3	UvrABC system protein A OS=Streptococcus suis OX=1307 GN=uvrA PE=3 SV=1 - [A0A0M9FJF3_STRSU]	40.28	2	31	112	941	103.854	6.1001	0.878853	1.17889	0.745491	0.00117453
A0A0Z8DIE6	Beta-glucosidase/6-phospho-beta-glucosidase/beta-galactosidase OS=Streptococcus suis OX=1307 GN=bglH PE=3 SV=1 - [A0A0Z8DIE6_STRSU]	8.23	4	4	8	474	54.1669	5.04639	0.841601	1.1315	0.743791	0.00117416
A0A0Z8SZ21	5'-nucleotidase OS=Streptococcus suis OX=1307 GN=yfkN_1 PE=3 SV=1 - [A0A0Z8SZ21_STRSU]	19.27	13	13	32	711	75.8585	4.70361	0.845667	1.13828	0.742936	0.00497424
A0A075SUB3	Peptidase M16 OS=Streptococcus suis 6407 OX=1214179 GN=ID09_11375 PE=4 SV=1 - [A0A075SUB3_STRSU]	15.35	5	5	8	417	48.4449	6.22705	0.838803	1.12971	0.742494	0.000624239
A0A0N0DMC5	Histidine--tRNA ligase OS=Streptococcus suis OX=1307 GN=hisS PE=3 SV=1 - [A0A0N0DMC5_STRSU]	34.66	17	17	47	427	48.4436	5.23682	0.850025	1.14691	0.741143	6.52467e-06
A0A0M9FN51	2,5-diketo-D-gluconic acid reductase OS=Streptococcus suis OX=1307 GN=WQ51_02425 PE=4 SV=1 - [A0A0M9FN51_STRSU]	54.64	13	13	73	280	30.5567	5.17334	0.875443	1.18141	0.741018	2.88829e-06
A4VVU3	Phosphoglycerol transferase and related proteins, alkaline phosphatase superfamily OS=Streptococcus suis (strain 05ZYH33) OX=391295 GN=SSU05_1266 PE=4 SV=1 - [A4VVU3_STRSY]	5.67	4	4	5	617	68.638	5.42725	0.80752	1.09696	0.736143	3.59187e-05
A0A075SQR3	Elongation factor 4 OS=Streptococcus suis 6407 OX=1214179 GN=lepA PE=3 SV=1 - [A0A075SQR3_STRSU]	49.84	22	23	62	610	67.9873	5.05908	0.852621	1.16246	0.733462	8.09203e-07
A0A0Z8CB78	ABC transporter ATP-binding protein OS=Streptococcus suis OX=1307 GN=yusV_1 PE=4 SV=1 - [A0A0Z8CB78_STRSU]	22.27	6	6	20	256	28.4147	6.53662	0.853043	1.16437	0.732623	2.97765e-05
A0A075SRA9	Phosphate-binding protein OS=Streptococcus suis 6407 OX=1214179 GN=ID09_05965 PE=4 SV=1 - [A0A075SRA9_STRSU]	25.61	7	7	20	289	30.7562	4.57666	0.857436	1.17091	0.73228	2.72998e-06
A0A1P8VS58	Glycosyltransferase OS=Streptococcus suis OX=1307 GN=cpsI PE=4 SV=1 - [A0A1P8VS58_STRSU]	3.31	1	1	1	272	31.5386	8.17725	0.875899	1.19718	0.731634	0.0142002
A0A0M9FJI3	Sugar ABC transporter permease OS=Streptococcus suis OX=1307 GN=malG_1 PE=3 SV=1 - [A0A0M9FJI3_STRSU]	17.86	4	4	7	280	31.561	9.70068	0.865422	1.18742	0.728825	0.000513859
A4VZT9	UDP-N-acetylglucosamine--N-acetylmuramyl-(pentapeptide) pyrophosphoryl-undecaprenol N-acetylglucosamine transferase OS=Streptococcus suis (strain 98HAH33) OX=391296 GN=murG PE=3 SV=1 - [MURG_STRS2]	28.81	7	7	17	354	39.3026	7.07861	0.824728	1.13829	0.724532	0.00180667
B5UAE3	Putative pilus subunit protein OS=Streptococcus suis OX=1307 GN=sbp2 PE=4 SV=1 - [B5UAE3_STRSU]	7.23	5	5	6	650	71.7998	5.51611	0.840593	1.16035	0.724432	0.000126636
A0A075SKX2	2', 3'-cyclic nucleotide 2'-phosphodiesterase OS=Streptococcus suis 6407 OX=1214179 GN=cpdB PE=4 SV=1 - [A0A075SKX2_STRSU]	13.41	10	10	17	813	88.0474	4.79248	0.82153	1.1387	0.721464	0.00395405
A0A0Z8N5P8	Thiol-disulfide isomerase and thioredoxin OS=Streptococcus suis OX=1307 GN=ERS132461_01622 PE=4 SV=1 - [A0A0Z8N5P8_STRSU]	24.1	2	2	2	83	9.44984	4.71631	0.798428	1.1095	0.719631	0.00560159
A0A0H3MV21	DNA topoisomerase 1 OS=Streptococcus suis (strain BM407) OX=568814 GN=topA PE=3 SV=1 - [A0A0H3MV21_STRS4]	35.29	23	23	57	697	78.7684	8.99756	0.830022	1.15468	0.718831	7.46241e-06
A0A0Z8RKP5	Adenine-specific DNA methylase OS=Streptococcus suis OX=1307 GN=ERS132502_01234 PE=4 SV=1 - [A0A0Z8RKP5_STRSU]	24.92	7	7	14	317	35.7705	4.90674	0.822048	1.1443	0.718386	2.21152e-05
A0A116N068	Putative lipoprotein OS=Streptococcus suis OX=1307 GN=inlA_1 PE=4 SV=1 - [A0A116N068_STRSU]	34.73	26	26	54	858	95.8439	5.42725	0.839225	1.17052	0.716971	0.0010685
A0A116KRT5	ABC-type metal ion transport system permease OS=Streptococcus suis OX=1307 GN=metI_2 PE=3 SV=1 - [A0A116KRT5_STRSU]	8.26	2	2	2	230	25.1747	8.36768	0.843565	1.17658	0.716965	0.00487714
A0A0H3MTL9	Primosomal protein N' OS=Streptococcus suis (strain BM407) OX=568814 GN=priA PE=3 SV=1 - [A0A0H3MTL9_STRS4]	15.33	12	12	17	796	90.9868	6.04932	0.825952	1.15383	0.715836	0.000125063
G7SLD6	Putative phosphotyrosine protein phosphatase OS=Streptococcus suis ST1 OX=1004951 GN=SSUST1_1580 PE=4 SV=1 - [G7SLD6_STRSU]	58.33	9	9	33	144	16.788	5.5415	0.82634	1.15855	0.713255	2.57066e-06
A0A0Z8CVW3	Signal transduction histidine kinase OS=Streptococcus suis OX=1307 GN=graS_1 PE=4 SV=1 - [A0A0Z8CVW3_STRSU]	5.83	2	2	2	326	37.66	7.40088	0.772284	1.08412	0.712359	0.000136384
D5AJI4	rRNA methyltransferase OS=Streptococcus suis (strain GZ1) OX=423211 GN=SSGZ1_1543 PE=3 SV=1 - [D5AJI4_STRGZ]	46.34	8	8	17	246	26.9409	5.2749	0.828293	1.17409	0.705478	0.000563681
A0A075SGG6	Serine/threonine protein kinase OS=Streptococcus suis 6407 OX=1214179 GN=ID09_02075 PE=4 SV=1 - [A0A075SGG6_STRSU]	35.54	20	20	63	664	71.4962	6.85889	0.817906	1.16192	0.703927	0.000251491
A0A075SKI3	Nitroreductase OS=Streptococcus suis 6407 OX=1214179 GN=ID09_10010 PE=4 SV=1 - [A0A075SKI3_STRSU]	58.5	4	10	102	200	21.966	4.91943	0.878026	1.25087	0.701931	3.32367e-05
D5AIW4	Sugar-specific permease, EIIA 1 domain:PTS system, beta-glucoside-specific IIABC component OS=Streptococcus suis (strain GZ1) OX=423211 GN=SSGZ1_1323 PE=4 SV=1 - [D5AIW4_STRGZ]	17.46	10	10	19	613	65.288	6.31592	0.826827	1.17889	0.701362	0.000163877
A4W4N7	tRNA-specific 2-thiouridylase MnmA OS=Streptococcus suis (strain 98HAH33) OX=391296 GN=mnmA PE=3 SV=2 - [MNMA_STRS2]	85.03	2	27	167	374	41.7633	5.12256	0.894984	1.28216	0.698028	0.00027314
A0A0H3MTI9	ABC transporter ATP-binding membrane protein OS=Streptococcus suis (strain BM407) OX=568814 GN=SSUBM407_0255 PE=4 SV=1 - [A0A0H3MTI9_STRS4]	12.66	7	7	9	553	61.7494	6.80029	0.811953	1.16662	0.695987	8.8439e-05
A0A075SHR5	NUDIX hydrolase OS=Streptococcus suis 6407 OX=1214179 GN=ID09_02425 PE=4 SV=1 - [A0A075SHR5_STRSU]	38.56	7	7	11	153	17.7388	5.33838	0.834257	1.20447	0.692635	0.000653856
D5AK65	Major intrinsic protein OS=Streptococcus suis (strain GZ1) OX=423211 GN=SSGZ1_1774 PE=3 SV=1 - [D5AK65_STRGZ]	11.44	2	2	2	236	24.4101	7.03467	0.805317	1.16309	0.692394	0.000479306
A0A0H3N681	Uncharacterized protein OS=Streptococcus suis (strain BM407) OX=568814 GN=sufD PE=4 SV=1 - [A0A0H3N681_STRS4]	29.05	11	11	44	420	45.6277	5.10986	0.806013	1.16413	0.692375	2.82609e-05
D5AFJ4	Endothelin-converting enzyme 1 OS=Streptococcus suis (strain GZ1) OX=423211 GN=SSGZ1_0144 PE=4 SV=1 - [D5AFJ4_STRGZ]	65.48	39	39	164	646	72.5716	5.16064	0.834637	1.20569	0.69225	3.12238e-05
A4W2Z7	FMN-dependent NADH-azoreductase OS=Streptococcus suis (strain 98HAH33) OX=391296 GN=azoR PE=3 SV=1 - [AZOR_STRS2]	29.06	7	7	17	203	22.4707	4.91943	0.807537	1.16839	0.691152	0.00033611
A0A0M9FJ75	S-adenosylmethionine synthase OS=Streptococcus suis OX=1307 GN=metK_2 PE=3 SV=1 - [A0A0M9FJ75_STRSU]	37.88	14	14	68	396	43.0531	5.12256	0.819158	1.186	0.690691	4.5456e-06
A0A116NPV2	ATP-dependent helicase/nuclease subunit A OS=Streptococcus suis OX=1307 GN=addA PE=3 SV=1 - [A0A116NPV2_STRSU]	12.09	16	16	32	1216	139.538	5.46533	0.822718	1.19198	0.690209	6.81642e-05
A4VUF1	Threonine aldolase OS=Streptococcus suis (strain 05ZYH33) OX=391295 GN=SSU05_0774 PE=4 SV=1 - [A4VUF1_STRSY]	47.66	13	13	43	342	37.704	5.77002	0.820932	1.19335	0.687923	5.15029e-05
A0A0Z8I2Q8	Protein kinase OS=Streptococcus suis OX=1307 GN=ERS132410_00551 PE=4 SV=1 - [A0A0Z8I2Q8_STRSU]	24.69	9	9	20	405	45.656	5.14795	0.791798	1.15788	0.683835	0.000383217
A0A075SGZ7	PTS system lactose-specific transporter subunits IICB OS=Streptococcus suis 6407 OX=1214179 GN=ID09_05685 PE=4 SV=1 - [A0A075SGZ7_STRSU]	6.8	5	5	8	559	60.6842	6.41748	0.84114	1.23276	0.682325	0.000262294
A0A0H3MV79	ATP-dependent helicase/deoxyribonuclease subunit B OS=Streptococcus suis (strain BM407) OX=568814 GN=rexB PE=3 SV=1 - [A0A0H3MV79_STRS4]	11.86	11	11	17	1088	124.335	5.40186	0.802084	1.17877	0.680444	0.00188984
A0A0Z8CBR4	DNA-directed DNA polymerase OS=Streptococcus suis OX=1307 GN=dnaE PE=4 SV=1 - [A0A0Z8CBR4_STRSU]	20.66	20	20	34	1036	118.527	5.78271	0.801666	1.18317	0.677556	5.53954e-05
A0A0M9FJT7	Protein phosphatase OS=Streptococcus suis OX=1307 GN=CWM22_02495 PE=4 SV=1 - [A0A0M9FJT7_STRSU]	59.59	11	11	65	245	26.8676	4.71631	0.81394	1.2022	0.677042	1.12261e-05
A0A116VRL0	DNA-binding protein OS=Streptococcus suis OX=1307 GN=ERS132452_01302 PE=4 SV=1 - [A0A116VRL0_STRSU]	51.51	16	16	44	299	35.3831	5.021	0.82058	1.21833	0.673529	5.94736e-08
A4VUA8	ATP-dependent DNA helicase OS=Streptococcus suis (strain 05ZYH33) OX=391295 GN=SSU05_0731 PE=3 SV=1 - [A4VUA8_STRSY]	18.45	15	15	23	759	85.3914	5.60498	0.802908	1.20062	0.668743	6.6185e-05
A0A075SJC0	5'-nucleotidase OS=Streptococcus suis 6407 OX=1214179 GN=ID09_08020 PE=3 SV=1 - [A0A075SJC0_STRSU]	26.56	16	16	22	674	72.5398	4.76709	0.808347	1.21184	0.667041	0.00849326
D5AFX9	Amidase OS=Streptococcus suis (strain GZ1) OX=423211 GN=SSGZ1_0279 PE=3 SV=1 - [D5AFX9_STRGZ]	20.33	9	9	15	482	52.6879	5.45264	0.797552	1.19806	0.665703	3.70955e-06
D5AJK7	DEAD-box ATP-dependent RNA helicase CshB OS=Streptococcus suis (strain GZ1) OX=423211 GN=cshB PE=3 SV=1 - [D5AJK7_STRGZ]	36.91	15	15	47	447	50.9252	9.67139	0.815239	1.226	0.664956	7.25381e-07
Q2TJ96	Surface antigen SP1 OS=Streptococcus suis OX=1307 PE=4 SV=1 - [Q2TJ96_STRSU]	64.33	28	28	79	670	74.7205	4.84326	0.80617	1.21414	0.663985	0.0101701
A0A075ST54	Guanine permease OS=Streptococcus suis 6407 OX=1214179 GN=ID09_09195 PE=4 SV=1 - [A0A075ST54_STRSU]	2.26	2	2	6	486	50.7448	4.95752	0.773248	1.17259	0.659438	2.93421e-05
A0A0N0DLF5	Glutathionyl-hydroquinone reductase YqjG OS=Streptococcus suis OX=1307 GN=XK26_10290 PE=4 SV=1 - [A0A0N0DLF5_STRSU]	20.44	6	6	9	318	36.263	5.78271	0.836728	1.28223	0.652555	0.00119157
A0A0N0DPH3	Bifunctional purine biosynthesis protein PurH OS=Streptococcus suis OX=1307 GN=purH PE=3 SV=1 - [A0A0N0DPH3_STRSU]	7.57	4	4	4	515	56.459	5.17334	0.775897	1.20172	0.645655	3.98628e-06
A0A0Z8FCH8	Superfamily I DNA/RNA helicase OS=Streptococcus suis OX=1307 GN=ERS132399_01069 PE=4 SV=1 - [A0A0Z8FCH8_STRSU]	27.56	4	4	11	127	14.2024	5.2749	0.802416	1.24458	0.644729	1.2326e-05
D5AK80	Transcriptional regulator OS=Streptococcus suis (strain GZ1) OX=423211 GN=SSGZ1_1789 PE=4 SV=1 - [D5AK80_STRGZ]	33.91	11	11	28	345	39.5368	5.74463	0.791885	1.22836	0.64467	0.000104236
A0A0Z8HS17	Polar amino acid ABC transporter inner membrane subunit OS=Streptococcus suis OX=1307 GN=yecS_4 PE=3 SV=1 - [A0A0Z8HS17_STRSU]	16.59	3	3	7	229	25.4247	9.62744	0.78031	1.21344	0.643054	0.0028324
A0A075SM39	Multidrug ABC transporter permease OS=Streptococcus suis 6407 OX=1214179 GN=ID09_10655 PE=4 SV=1 - [A0A075SM39_STRSU]	34.34	17	17	43	594	66.1123	5.42725	0.774149	1.20502	0.642437	1.50213e-05
A0A2K1SZ19	Adenosine deaminase OS=Streptococcus suis OX=1307 GN=add PE=3 SV=1 - [A0A2K1SZ19_STRSU]	40.24	16	16	51	333	36.7919	4.85596	0.763394	1.19081	0.64107	1.20342e-06
A0A0M9FG89	Ribonuclease HIII OS=Streptococcus suis OX=1307 GN=rnhC PE=3 SV=1 - [A0A0M9FG89_STRSU]	6.76	3	3	5	296	32.3478	9.08545	0.755765	1.17976	0.640609	6.89024e-06
D5AFP1	Tagatose-6-phosphate kinase OS=Streptococcus suis (strain GZ1) OX=423211 GN=SSGZ1_0191 PE=3 SV=1 - [D5AFP1_STRGZ]	24.84	7	7	13	306	34.0866	4.7417	0.763431	1.1994	0.636512	3.1048e-07
D5AHC5	ABC transporter, transmembrane region containing protein OS=Streptococcus suis (strain GZ1) OX=423211 GN=SSGZ1_0783 PE=4 SV=1 - [D5AHC5_STRGZ]	34.97	18	18	40	589	65.6903	5.70654	0.779716	1.2388	0.62941	8.40953e-07
A0A075SIK3	UPF0371 protein ID09_06365 OS=Streptococcus suis 6407 OX=1214179 GN=ID09_06365 PE=3 SV=1 - [A0A075SIK3_STRSU]	55.56	24	24	71	495	55.5208	5.74463	0.776125	1.24229	0.624754	1.80681e-06
A0A2K1SXJ1	Nuclease OS=Streptococcus suis OX=1307 GN=LI88_09640 PE=4 SV=1 - [A0A2K1SXJ1_STRSU]	7.45	7	7	9	913	98.1018	5.17334	0.73979	1.18516	0.624212	0.00180202
A0A075SP31	Multifunctional fusion protein OS=Streptococcus suis 6407 OX=1214179 GN=msrB PE=3 SV=1 - [A0A075SP31_STRSU]	33.01	8	8	25	312	35.5544	4.95752	0.781826	1.25915	0.620914	8.54827e-08
A0A075SHD7	UPF0210 protein ID09_01520 OS=Streptococcus suis 6407 OX=1214179 GN=ID09_01520 PE=3 SV=1 - [A0A075SHD7_STRSU]	37.08	11	11	23	445	46.3561	5.03369	0.75277	1.22191	0.616059	7.85371e-05
A0A075SF65	Membrane protein OS=Streptococcus suis 6407 OX=1214179 GN=ID09_08195 PE=4 SV=1 - [A0A075SF65_STRSU]	36.4	8	8	27	250	28.2845	5.021	0.76282	1.24756	0.611451	6.01446e-06
A0A0N0DP22	Multidrug ABC transporter ATP-binding protein OS=Streptococcus suis OX=1307 GN=msbA_1 PE=4 SV=1 - [A0A0N0DP22_STRSU]	40.83	20	20	47	578	65.1011	5.52881	0.759354	1.25898	0.60315	1.7115e-06
A0A0Z8BU63	Methionine import ATP-binding protein MetN OS=Streptococcus suis OX=1307 GN=metN_1 PE=3 SV=1 - [A0A0Z8BU63_STRSU]	56	18	18	65	350	38.7056	5.74463	0.736581	1.24165	0.593226	1.54315e-07
A0A0Z8DC25	Inosine-5'-monophosphate dehydrogenase OS=Streptococcus suis OX=1307 GN=guaB PE=3 SV=1 - [A0A0Z8DC25_STRSU]	83.16	3	30	166	493	52.7563	6.15088	0.719849	1.21593	0.592016	6.03129e-06
A4VT01	Translation initiation factor 2 (IF-2 GTPase) OS=Streptococcus suis (strain 05ZYH33) OX=391295 GN=SSU05_0272 PE=1 SV=1 - [A4VT01_STRSY]	47.28	16	25	71	698	77.2049	4.729	0.72916	1.26978	0.574242	0.00313011
A0A0Z8C9D8	Tyrosine recombinase XerD-like OS=Streptococcus suis OX=1307 GN=xerD PE=3 SV=1 - [A0A0Z8C9D8_STRSU]	7.82	2	2	2	243	28.08	9.5249	0.691629	1.22098	0.566452	0.000193211
A4UFC9	Tetracycline resistance OS=Streptococcus suis OX=1307 GN=tetM PE=4 SV=1 - [A4UFC9_STRSU]	20.66	11	11	22	639	72.6534	5.65576	0.709541	1.29218	0.549105	7.81132e-05
A0A2I5N2U5	Ornithine carbamoyltransferase OS=Streptococcus suis OX=1307 GN=argF PE=3 SV=1 - [A0A2I5N2U5_STRSU]	45.99	13	13	60	337	37.8182	5.40186	0.682887	1.3251	0.515347	1.61896e-06
A0A0H3MWF2	Sucrose phosphorylase OS=Streptococcus suis (strain BM407) OX=568814 GN=gtfA PE=3 SV=1 - [A0A0H3MWF2_STRS4]	4.56	2	2	2	482	55.6989	4.89404	0.649514	1.26126	0.514973	0.000285603
A0A0H3MX02	Malonyl CoA-acyl carrier protein transacylase OS=Streptococcus suis (strain BM407) OX=568814 GN=fabD PE=3 SV=1 - [A0A0H3MX02_STRS4]	23.86	6	6	9	306	33.1422	4.62744	0.656064	1.31832	0.497652	4.7826e-05
A0A0Z8MEB2	Putative lipoprotein OS=Streptococcus suis OX=1307 GN=ERS132539_00391 PE=4 SV=1 - [A0A0Z8MEB2_STRSU]	4.47	2	2	4	380	38.2526	4.2085	0.608178	1.25635	0.484084	1.58031e-05
A0A0M9FJ09	Enoyl-CoA hydratase OS=Streptococcus suis OX=1307 GN=XK27_02740 PE=4 SV=1 - [A0A0M9FJ09_STRSU]	34.22	9	9	37	263	28.6711	5.41455	0.647835	1.35379	0.478534	2.05257e-06
A4VYF6	Predicted Zn-dependent peptidase OS=Streptococcus suis (strain 05ZYH33) OX=391295 GN=SSU05_2179 PE=4 SV=1 - [A4VYF6_STRSY]	5.45	2	2	3	404	46.5252	4.7417	0.576964	1.36809	0.421731	9.37252e-06
A0A0Z9JFK1	Arginine deiminase OS=Streptococcus suis OX=1307 GN=arcA PE=3 SV=1 - [A0A0Z9JFK1_STRSU]	56.48	21	21	66	409	46.3167	5.14795	0.550482	1.42121	0.387333	5.02769e-07
A0A0Z8AFR6	3-hydroxyacyl-[acyl-carrier-protein] dehydratase FabZ OS=Streptococcus suis OX=1307 GN=fabZ PE=3 SV=1 - [A0A0Z8AFR6_STRSU]	17.14	2	3	4	140	15.3913	7.40088	0.55432	1.49115	0.371741	1.73052e-08
D5AJR0	Acetyl-CoA carboxylase, biotin carboxylase OS=Streptococcus suis (strain GZ1) OX=423211 GN=SSGZ1_1619 PE=4 SV=1 - [D5AJR0_STRGZ]	28.88	10	10	20	457	49.8253	5.07178	0.540638	1.46924	0.367972	1.67959e-05
A0A0M9FLR8	Amino acid ABC transporter permease OS=Streptococcus suis OX=1307 GN=WQ51_06610 PE=3 SV=1 - [A0A0M9FLR8_STRSU]	10.31	2	2	5	223	24.8543	9.23193	0.466305	1.27815	0.364828	1.28248e-05
A0A0K2E3Z2	Carbamate kinase OS=Streptococcus suis OX=1307 GN=arcC1 PE=3 SV=1 - [A0A0K2E3Z2_STRSU]	6.67	2	2	3	315	33.4215	4.83057	0.496172	1.46206	0.339364	2.26728e-06
A0A0Z8EGA5	Acetyl-coenzyme A carboxylase carboxyl transferase subunit alpha OS=Streptococcus suis OX=1307 GN=accA PE=3 SV=1 - [A0A0Z8EGA5_STRSU]	19.46	6	6	17	257	28.5028	5.79541	0.454486	1.56441	0.290515	2.82175e-05
A0A0H3MWT3	tRNA modification GTPase MnmE OS=Streptococcus suis (strain BM407) OX=568814 GN=trmE PE=3 SV=1 - [A0A0H3MWT3_STRS4]	37.86	15	15	45	457	50.4325	4.77979	0.444491	1.60287	0.277309	1.41659e-07
A0A0Z8DPE4	Acetyl-coenzyme A carboxylase carboxyl transferase subunit beta OS=Streptococcus suis OX=1307 GN=accD PE=3 SV=1 - [A0A0Z8DPE4_STRSU]	31.25	8	8	14	288	31.7364	7.41553	0.386295	1.58049	0.244414	1.11736e-05
A0A0Z8KZ12	3-ketoacyl-ACP reductase OS=Streptococcus suis OX=1307 GN=fabG_1 PE=4 SV=1 - [A0A0Z8KZ12_STRSU]	80.33	13	13	102	244	25.5873	5.71924	0.362107	1.69872	0.213165	1.16471e-09
A0A0Z8FCZ3	2-nitropropane dioxygenase OS=Streptococcus suis OX=1307 GN=ERS132410_00679 PE=4 SV=1 - [A0A0Z8FCZ3_STRSU]	39.56	2	11	43	321	33.0064	5.42725	0.340024	1.67235	0.203322	9.08435e-08
A0A075ST67	3-oxoacyl-[acyl-carrier-protein] synthase 2 OS=Streptococcus suis 6407 OX=1214179 GN=ID09_09270 PE=3 SV=1 - [A0A075ST67_STRSU]	26.52	8	8	23	411	43.6958	5.31299	0.323606	1.72738	0.18734	5.12041e-07
A4VV10	50S ribosomal protein L7/L12 OS=Streptococcus suis (strain 05ZYH33) OX=391295 GN=rplL PE=3 SV=1 - [RL7_STRSY]	90.91	4	11	725	121	12.4096	4.48779	1.04962	0.957528	1.09618	0.012684
A4VTQ7	Elongation factor Tu OS=Streptococcus suis (strain 05ZYH33) OX=391295 GN=tuf PE=3 SV=2 - [EFTU_STRSY]	69.35	10	25	791	398	44.0194	4.98291	1.06183	0.943045	1.12596	0.000473981
A0A0N1J3K3	Enolase OS=Streptococcus suis OX=1307 GN=eno PE=3 SV=1 - [A0A0N1J3K3_STRSU]	74.48	1	29	438	435	47.0958	4.76709	0.981354	1.11876	0.877181	0.00822262
A0A0Z8HX21	Enolase OS=Streptococcus suis OX=1307 GN=eno PE=3 SV=1 - [A0A0Z8HX21_STRSU]	74.48	1	29	420	435	47.0798	4.76709	1.12039	0.951977	1.17691	0.0183357
Q3Y455	Glyceraldehyde-3-phosphate dehydrogenase OS=Streptococcus suis OX=1307 PE=3 SV=1 - [Q3Y455_STRSU]	73.51	14	24	425	336	35.7904	5.56689	0.99454	1.05261	0.944835	0.00142917
D5AFJ0	60 kDa chaperonin OS=Streptococcus suis (strain GZ1) OX=423211 GN=groL PE=3 SV=1 - [D5AFJ0_STRGZ]	75.19	27	33	311	540	57.0369	4.77979	0.984058	1.05179	0.935606	0.00693697
A0A060IG42	Oligopeptide-binding protein OppA OS=Streptococcus suis OX=1307 GN=oppA PE=4 SV=1 - [A0A060IG42_STRSU]	58.05	19	36	418	596	65.6305	5.03369	1.09587	0.922736	1.18764	0.000500522
A4VXV6	Elongation factor Ts OS=Streptococcus suis (strain 05ZYH33) OX=391295 GN=tsf PE=3 SV=1 - [EFTS_STRSY]	64.16	5	20	272	346	37.1781	4.81787	1.06875	0.973062	1.09834	0.00679045
A4VYY1	Phosphoglycerate kinase OS=Streptococcus suis (strain 98HAH33) OX=391296 GN=pgk PE=3 SV=1 - [PGK_STRS2]	79.95	29	30	360	399	42.0481	4.95752	0.987072	1.07588	0.917452	0.000731457
A0A075SBB6	DNA-directed RNA polymerase subunit beta' OS=Streptococcus suis 6407 OX=1214179 GN=rpoC PE=3 SV=1 - [A0A075SBB6_STRSU]	63.95	74	75	381	1215	135.468	7.18115	1.04041	0.988275	1.05276	0.0127883
D5AJU6	Dihydrolipoyl dehydrogenase OS=Streptococcus suis (strain GZ1) OX=423211 GN=SSGZ1_1655 PE=3 SV=1 - [D5AJU6_STRGZ]	56.14	24	26	246	586	62.1574	5.17334	1.08337	1.0091	1.0736	0.021814
A4VZB5	Chaperone protein DnaK OS=Streptococcus suis (strain 98HAH33) OX=391296 GN=dnaK PE=3 SV=1 - [DNAK_STRS2]	77.59	42	42	324	607	64.7873	4.75439	1.07019	0.975847	1.09668	0.0124935
A0A0Z8QR74	Putative IgA-specific zinc metalloproteinase OS=Streptococcus suis OX=1307 GN=zmpC_1 PE=4 SV=1 - [A0A0Z8QR74_STRSU]	36.97	1	63	276	1926	212.13	4.86865	0.827292	0.986624	0.838508	0.00729008
A0A075SGK0	Cell division protein FtsZ OS=Streptococcus suis 6407 OX=1214179 GN=ftsZ PE=3 SV=1 - [A0A075SGK0_STRSU]	78.48	23	23	202	409	43.045	4.729	1.04373	1.01684	1.02645	0.0389494
A4VZZ4	Triosephosphate isomerase OS=Streptococcus suis (strain 98HAH33) OX=391296 GN=tpiA PE=3 SV=1 - [TPIS_STRS2]	67.6	15	15	229	250	26.6223	4.79248	1.09014	0.943714	1.15516	6.35468e-05
A4W369	2,3-bisphosphoglycerate-dependent phosphoglycerate mutase OS=Streptococcus suis (strain 98HAH33) OX=391296 GN=gpmA PE=3 SV=1 - [GPMA_STRS2]	65.22	15	15	236	230	26.0263	5.30029	1.04872	0.96237	1.08973	0.000212216
A0A075SP92	ABC transporter substrate-binding protein OS=Streptococcus suis 6407 OX=1214179 GN=ID09_01565 PE=3 SV=1 - [A0A075SP92_STRSU]	74.91	5	21	201	291	31.7759	4.77979	1.13045	0.988801	1.14325	0.000675034
A0A0Z8Y5P8	50S ribosomal protein L2 OS=Streptococcus suis OX=1307 GN=rplB PE=3 SV=1 - [A0A0Z8Y5P8_STRSU]	71.12	1	20	207	277	29.8602	10.6968	1.04714	1.22527	0.854618	0.00508533
A4VYQ9	30S ribosomal protein S5 OS=Streptococcus suis (strain 98HAH33) OX=391296 GN=rpsE PE=3 SV=1 - [RS5_STRS2]	88.41	13	19	188	164	17.1444	10.0522	1.03981	0.967857	1.07435	0.0152681
G7SK93	50S ribosomal protein L10 OS=Streptococcus suis ST1 OX=1004951 GN=rplJ PE=3 SV=1 - [G7SK93_STRSU]	92.68	17	17	238	164	17.3153	5.22412	1.08305	0.943451	1.14796	0.00572885
D5AJK3	6-phosphogluconate dehydrogenase, decarboxylating OS=Streptococcus suis (strain GZ1) OX=423211 GN=SSGZ1_1562 PE=3 SV=1 - [D5AJK3_STRGZ]	53.89	25	26	184	475	52.2362	4.97021	1.08074	0.970357	1.11375	0.00625514
A0A142URE8	Kinase related to dihydroxyacetone kinase OS=Streptococcus suis OX=1307 GN=APQ97_02000 PE=4 SV=1 - [A0A142URE8_STRSU]	66.43	3	30	168	554	59.9609	4.52588	1.06189	0.936512	1.13388	0.00305618
A4W3R7	Translation initiation factor IF-2 OS=Streptococcus suis (strain 98HAH33) OX=391296 GN=infB PE=3 SV=1 - [IF2_STRS2]	54.89	50	50	232	940	104.012	8.55811	0.931372	1.10371	0.843856	0.00122433
A4VY59	Predicted metalloendopeptidase OS=Streptococcus suis (strain 05ZYH33) OX=391295 GN=SSU05_2082 PE=4 SV=1 - [A4VY59_STRSY]	58.57	2	32	170	630	71.0013	4.71631	1.11765	0.98226	1.13783	0.00386079
A4VT57	Trigger factor OS=Streptococcus suis (strain 05ZYH33) OX=391295 GN=tig PE=3 SV=1 - [TIG_STRSY]	56.67	3	25	211	427	46.6818	4.55127	1.05731	0.94582	1.11788	0.00639645
G7SNS9	Sialic acid synthase OS=Streptococcus suis ST1 OX=1004951 GN=SSUST1_1227 PE=4 SV=1 - [G7SNS9_STRSU]	61.83	18	18	152	338	37.7231	4.99561	1.10811	0.972745	1.13916	0.00140171
D5AI04	Phenylalanine--tRNA ligase beta subunit OS=Streptococcus suis (strain GZ1) OX=423211 GN=pheT PE=3 SV=1 - [D5AI04_STRGZ]	53.82	12	33	142	799	86.5249	4.97021	1.05553	0.935365	1.12846	0.00127635
A0A0H3MYF2	Transketolase OS=Streptococcus suis (strain BM407) OX=568814 GN=tkt PE=3 SV=1 - [A0A0H3MYF2_STRS4]	58.38	28	28	151	656	70.7167	5.14795	0.952528	1.09532	0.869638	0.000450851
A0A0Z8FNR7	50S ribosomal protein L11 OS=Streptococcus suis OX=1307 GN=rplK PE=3 SV=1 - [A0A0Z8FNR7_STRSU]	84.4	14	14	166	141	14.8168	9.70068	1.03798	0.937708	1.10693	0.0116312
A0A0H3N2E3	Isoleucine--tRNA ligase OS=Streptococcus suis (strain BM407) OX=568814 GN=ileS PE=3 SV=1 - [A0A0H3N2E3_STRS4]	43.27	38	38	167	929	104.461	5.03369	0.991526	1.04612	0.947808	0.0288202
U5UEJ5	Foldase protein PrsA OS=Streptococcus suis T15 OX=1340847 GN=prsA PE=3 SV=1 - [U5UEJ5_STRSU]	70.57	13	22	160	333	35.8811	5.16064	1.06726	0.987428	1.08085	0.00950935
A0A0M9FE44	Fructose-bisphosphate aldolase OS=Streptococcus suis OX=1307 GN=fba PE=3 SV=1 - [A0A0M9FE44_STRSU]	50.51	18	18	198	293	31.1199	4.98291	0.924901	1.08426	0.853023	0.00049933
D5AK56	Aminopeptidase PepS OS=Streptococcus suis (strain GZ1) OX=423211 GN=SSGZ1_1765 PE=4 SV=1 - [D5AK56_STRGZ]	62.47	25	25	169	413	45.6853	5.021	1.078	0.976541	1.10389	0.000621927
A0A0N0DLZ2	ABC transporter ATP-binding protein OS=Streptococcus suis OX=1307 GN=CWM22_13380 PE=4 SV=1 - [A0A0N0DLZ2_STRSU]	57.78	28	28	155	540	60.9201	4.85596	1.04466	1.00285	1.04168	0.00825683
A0A0M9FE95	Cell division protein FtsA OS=Streptococcus suis OX=1307 GN=ftsA PE=3 SV=1 - [A0A0M9FE95_STRSU]	61.44	24	24	138	459	50.3192	4.86865	0.954995	1.07822	0.885714	0.000737864
A0A140EXH1	Glutamine ABC transporter substrate-binding protein OS=Streptococcus suis OX=1307 GN=APQ97_06340 PE=4 SV=1 - [A0A140EXH1_STRSU]	66.3	17	17	132	276	30.8473	4.66553	0.990097	1.09387	0.905132	0.00871837
D5AJI8	Endolytic murein transglycosylase OS=Streptococcus suis (strain GZ1) OX=423211 GN=mltG PE=3 SV=1 - [D5AJI8_STRGZ]	50.91	2	27	137	605	67.1088	4.61475	1.02473	0.86534	1.18419	0.0101544
A0A0Z8DUR8	ATP synthase subunit beta OS=Streptococcus suis OX=1307 GN=atpD PE=3 SV=1 - [A0A0Z8DUR8_STRSU]	48.29	19	19	129	468	50.8982	4.94482	1.05318	0.962346	1.09438	0.000454454
A0A0N0DNR9	Glutamine synthetase OS=Streptococcus suis OX=1307 GN=XK26_02985 PE=3 SV=1 - [A0A0N0DNR9_STRSU]	56.92	14	18	115	448	50.34	5.17334	0.937093	1.05906	0.884832	8.78861e-05
A4VTS0	ATP-dependent 6-phosphofructokinase OS=Streptococcus suis (strain 05ZYH33) OX=391295 GN=pfkA PE=3 SV=1 - [PFKA_STRSY]	57.14	17	17	109	336	35.4693	5.80811	1.05401	0.973418	1.08279	0.0151035
A4VX91	Glycine--tRNA ligase beta subunit OS=Streptococcus suis (strain 05ZYH33) OX=391295 GN=glyS PE=3 SV=1 - [SYGB_STRSY]	53.24	8	32	150	678	75.216	4.98291	0.980003	1.0601	0.92444	0.0359709
M1VD35	Galactosyltransferase OS=Streptococcus suis OX=1307 GN=2H PE=4 SV=1 - [M1VD35_STRSU]	45.39	19	19	109	456	53.4855	7.54736	1.06652	0.945799	1.12764	2.84503e-05
A0A116MMG2	Deoxyribose-phosphate aldolase OS=Streptococcus suis OX=1307 GN=deoC1 PE=3 SV=1 - [A0A116MMG2_STRSU]	76.36	12	12	106	220	22.9896	4.7417	1.07689	0.948183	1.13575	0.000194283
A0A123SN80	Lipoprotein OS=Streptococcus suis OX=1307 GN=metQ PE=3 SV=1 - [A0A123SN80_STRSU]	53	16	16	106	283	30.9845	4.66553	0.976339	1.07279	0.910095	0.0358847
A4VYP5	50S ribosomal protein L23 OS=Streptococcus suis (strain 98HAH33) OX=391296 GN=rplW PE=3 SV=1 - [RL23_STRS2]	77.78	9	9	117	99	10.857	9.65674	1.0785	0.963739	1.11908	0.00639602
A0A075SG36	NADH oxidase OS=Streptococcus suis 6407 OX=1214179 GN=ID09_03960 PE=4 SV=1 - [A0A075SG36_STRSU]	48.57	16	16	109	455	49.1532	4.86865	1.01919	1.09315	0.932343	0.00642719
A0A0Z8FWK9	Cell division initiation protein OS=Streptococcus suis OX=1307 GN=divIVA PE=4 SV=1 - [A0A0Z8FWK9_STRSU]	79.04	17	17	158	229	26.2003	4.65283	0.995893	1.04564	0.952427	0.0496515
A0A0M9FKD3	Pyruvate dehydrogenase OS=Streptococcus suis OX=1307 GN=bfmBAB PE=4 SV=1 - [A0A0M9FKD3_STRSU]	51.66	15	15	141	331	35.4336	5.0083	0.973912	1.10983	0.877532	0.000125211
D5AES5	Glucose-6-phosphate isomerase OS=Streptococcus suis (strain GZ1) OX=423211 GN=SSGZ1_1862 PE=3 SV=1 - [D5AES5_STRGZ]	61.93	1	21	156	373	40.8118	4.98291	1.24434	1.04628	1.18929	0.0151907
D5AGA9	Valine--tRNA ligase OS=Streptococcus suis (strain GZ1) OX=423211 GN=valS PE=3 SV=1 - [D5AGA9_STRGZ]	52.66	38	38	135	883	100.616	5.10986	0.964247	1.05499	0.913985	0.00370433
A0A126UL97	Homoserine dehydrogenase OS=Streptococcus suis OX=1307 GN=hom PE=3 SV=1 - [A0A126UL97_STRSU]	60.98	1	21	106	428	46.418	4.99561	0.994629	0.935522	1.06318	0.0312753
A0A0Z8E0M6	ABC transporter permease OS=Streptococcus suis OX=1307 GN=ERS132393_00862 PE=4 SV=1 - [A0A0Z8E0M6_STRSU]	70.7	29	30	137	471	52.9193	5.08447	0.951661	1.08032	0.880907	0.000661794
A4VSG8	50S ribosomal protein L6 OS=Streptococcus suis (strain 05ZYH33) OX=391295 GN=rplF PE=3 SV=1 - [RL6_STRSY]	75.28	12	12	120	178	19.2363	9.75928	1.05673	0.969874	1.08955	0.0155915
A4VSN2	30S ribosomal protein S7 OS=Streptococcus suis (strain 05ZYH33) OX=391295 GN=rpsG PE=3 SV=1 - [RS7_STRSY]	78.85	15	15	127	156	17.6933	10.1108	1.03486	0.977117	1.0591	0.0170346
A4VWZ2	Probable manganese-dependent inorganic pyrophosphatase OS=Streptococcus suis (strain 05ZYH33) OX=391295 GN=ppaC PE=3 SV=1 - [PPAC_STRSY]	70.1	6	16	90	311	33.353	4.69092	0.95908	1.05394	0.909992	0.027097
A0A0H3MTJ6	Alpha-1,4 glucan phosphorylase OS=Streptococcus suis (strain BM407) OX=568814 GN=glgP PE=3 SV=1 - [A0A0H3MTJ6_STRS4]	40.32	30	30	138	754	85.5388	5.09717	1.10462	0.934403	1.18216	3.86837e-05
A4VT83	Glutamyl-tRNA(Gln) amidotransferase subunit A OS=Streptococcus suis (strain 05ZYH33) OX=391295 GN=gatA PE=3 SV=1 - [GATA_STRSY]	53.89	2	20	93	488	52.1467	5.08447	0.931983	1.04869	0.88871	0.0416559
D5AFE4	50S ribosomal protein L17 OS=Streptococcus suis (strain GZ1) OX=423211 GN=rplQ PE=3 SV=1 - [D5AFE4_STRGZ]	68.75	11	11	100	128	14.4667	9.86182	1.0818	0.904598	1.19589	0.00406019
A0A0Z9K0W7	Pyruvate dehydrogenase OS=Streptococcus suis OX=1307 GN=acoA PE=4 SV=1 - [A0A0Z9K0W7_STRSU]	58.39	18	18	157	322	35.2395	5.41455	0.982882	1.06956	0.918956	0.00234679
A0A075SHA0	ATP synthase subunit alpha OS=Streptococcus suis 6407 OX=1214179 GN=atpA PE=3 SV=1 - [A0A075SHA0_STRSU]	46.8	22	22	126	500	54.5165	5.07178	0.981547	1.05666	0.928916	0.000252901
A0A0M9FI43	L-lactate dehydrogenase OS=Streptococcus suis OX=1307 GN=ldh PE=3 SV=1 - [A0A0M9FI43_STRSU]	36.09	11	11	101	327	35.4143	5.23682	0.975823	1.11139	0.878021	0.00110262
A0A123VQZ1	Glutamyl-tRNA(Gln) amidotransferase subunit A OS=Streptococcus suis OX=1307 GN=gatA_2 PE=3 SV=1 - [A0A123VQZ1_STRSU]	51.84	1	19	86	488	52.1647	5.08447	1.13428	1.03744	1.09335	0.0189969
A0A0Z8NDQ4	ATP-dependent zinc metalloprotease FtsH OS=Streptococcus suis OX=1307 GN=ftsH PE=3 SV=1 - [A0A0Z8NDQ4_STRSU]	43.53	1	25	108	657	72.0032	5.38916	1.13657	0.983129	1.15607	0.000239588
A0A0H3MXX6	Putative fumarate reductase flavoprotein subunit OS=Streptococcus suis (strain BM407) OX=568814 GN=SSUBM407_1998 PE=4 SV=1 - [A0A0H3MXX6_STRS4]	49.11	21	21	97	505	52.3765	5.22412	1.0349	0.900161	1.14969	0.000585061
A4VZY0	Lysine--tRNA ligase OS=Streptococcus suis (strain 98HAH33) OX=391296 GN=lysS PE=3 SV=1 - [SYK_STRS2]	52.02	5	26	134	496	56.4666	5.24951	1.01236	0.972125	1.04139	0.0077233
A0A0N0DP66	Arginine--tRNA ligase OS=Streptococcus suis OX=1307 GN=argS PE=3 SV=1 - [A0A0N0DP66_STRSU]	54.63	1	30	147	562	63.5657	5.31299	0.991542	0.902802	1.09829	0.0167568
D5AIT3	Uncharacterized protein OS=Streptococcus suis (strain GZ1) OX=423211 GN=SSGZ1_1292 PE=4 SV=1 - [D5AIT3_STRGZ]	60.33	30	30	112	489	53.5349	4.98291	0.931889	1.06746	0.872995	0.000717149
A0A140EXD9	Serine--tRNA ligase OS=Streptococcus suis OX=1307 GN=serS PE=3 SV=1 - [A0A140EXD9_STRSU]	45.05	17	17	91	424	47.8183	5.07178	1.02243	0.971994	1.05189	0.0268303
A4VWM9	Uracil phosphoribosyltransferase OS=Streptococcus suis (strain 05ZYH33) OX=391295 GN=upp PE=3 SV=1 - [UPP_STRSY]	85.65	18	18	98	209	22.8063	6.40479	1.06526	0.985544	1.08088	0.00241028
A0A0Z8C8V4	Cysteine aminopeptidase C OS=Streptococcus suis OX=1307 GN=pepC PE=4 SV=1 - [A0A0Z8C8V4_STRSU]	64.79	22	22	106	443	50.3371	5.13525	1.01325	1.04965	0.965325	0.00262151
A0A126UJ79	DNA-directed RNA polymerase subunit alpha OS=Streptococcus suis OX=1307 GN=rpoA PE=3 SV=1 - [A0A126UJ79_STRSU]	70.83	25	25	131	312	34.2499	4.90674	1.09528	0.949054	1.15407	0.000753654
A0A0K2E7G3	Catabolite control protein A OS=Streptococcus suis OX=1307 GN=ccpA_4 PE=4 SV=1 - [A0A0K2E7G3_STRSU]	55.39	18	18	96	334	36.7501	5.8208	0.99363	1.03117	0.963593	0.0335487
A4VWQ1	DEAD-box ATP-dependent RNA helicase CshA OS=Streptococcus suis (strain 05ZYH33) OX=391295 GN=cshA PE=3 SV=1 - [A4VWQ1_STRSY]	51.95	24	24	88	514	57.9217	9.34912	0.933517	1.0824	0.862454	0.000604633
A4VX47	UDP-N-acetylmuramate--L-alanine ligase OS=Streptococcus suis (strain 05ZYH33) OX=391295 GN=murC PE=3 SV=1 - [MURC_STRSY]	45.82	3	15	84	443	49.4956	5.2749	1.04122	0.910213	1.14393	0.00209508
A0A0M9FGX7	DNA-binding protein OS=Streptococcus suis OX=1307 GN=ERS132385_00238 PE=4 SV=1 - [A0A0M9FGX7_STRSU]	65.26	17	17	64	331	37.0951	4.90674	0.925714	1.08866	0.850327	3.87291e-05
A0A0Z8ID81	Multidrug ABC transporter ATPase/permease OS=Streptococcus suis OX=1307 GN=yheI_2 PE=4 SV=1 - [A0A0Z8ID81_STRSU]	40	20	20	90	575	64.7541	7.91357	0.940288	1.08214	0.868913	0.000267591
A0A0H3MY84	Phosphoenolpyruvate carboxylase OS=Streptococcus suis (strain BM407) OX=568814 GN=ppc PE=3 SV=1 - [A0A0H3MY84_STRS4]	41.65	36	36	117	898	102.862	5.37646	0.921254	1.09312	0.842771	0.000104513
A0A0H3MXU4	Anaerobic ribonucleoside-triphosphate reductase OS=Streptococcus suis (strain BM407) OX=568814 GN=nrdD PE=4 SV=1 - [A0A0H3MXU4_STRS4]	51.18	31	31	103	723	81.8881	5.98584	1.07312	0.961495	1.11609	0.000411397
A0A0M9FIJ0	Uncharacterized protein OS=Streptococcus suis OX=1307 GN=XK26_04705 PE=4 SV=1 - [A0A0M9FIJ0_STRSU]	36.62	1	12	77	355	36.3871	4.84326	0.94077	1.04702	0.898524	0.00967274
A4VSG5	50S ribosomal protein L24 OS=Streptococcus suis (strain 05ZYH33) OX=391295 GN=rplX PE=3 SV=1 - [RL24_STRSY]	62.38	7	7	79	101	10.9431	9.86182	1.02582	0.976297	1.05072	0.0148889
A0A0N0DNY1	3-phosphoshikimate 1-carboxyvinyltransferase OS=Streptococcus suis OX=1307 GN=aroA PE=3 SV=1 - [A0A0N0DNY1_STRSU]	50.94	17	17	79	426	45.9271	5.08447	1.02118	0.967416	1.05558	0.0031643
D5AFF8	Zinc ABC transporter, zinc-binding lipoprotein OS=Streptococcus suis (strain GZ1) OX=423211 GN=SSGZ1_0108 PE=3 SV=1 - [D5AFF8_STRGZ]	37.38	16	16	84	503	56.3547	4.71631	1.0384	0.968265	1.07243	0.000882328
A0A0Z8JT72	Amino acid ABC transporter amino acid-binding protein/permease OS=Streptococcus suis OX=1307 GN=yecS_1 PE=3 SV=1 - [A0A0Z8JT72_STRSU]	36.28	16	16	76	521	57.4835	4.7417	1.0232	0.952699	1.074	0.00226343
A4VYQ6	30S ribosomal protein S8 OS=Streptococcus suis (strain 98HAH33) OX=391296 GN=rpsH PE=3 SV=1 - [RS8_STRS2]	82.58	14	14	130	132	14.681	9.61279	1.05271	0.954401	1.10301	0.0160043
A0A0Z8CYQ5	D-alanine--D-alanine ligase OS=Streptococcus suis OX=1307 GN=ddl PE=3 SV=1 - [A0A0Z8CYQ5_STRSU]	66.09	21	21	93	348	38.7087	4.81787	1.06872	0.95825	1.11528	0.000685413
A0A0Z8PYR8	Lysine--tRNA ligase OS=Streptococcus suis OX=1307 GN=lysS PE=3 SV=1 - [A0A0Z8PYR8_STRSU]	44.35	1	22	112	496	56.4226	5.2876	0.904413	1.00233	0.902309	0.0414232
A0A0M9FFN8	Aspartyl/glutamyl-tRNA(Asn/Gln) amidotransferase subunit B OS=Streptococcus suis OX=1307 GN=gatB PE=3 SV=1 - [A0A0M9FFN8_STRSU]	51.15	24	24	97	479	53.1511	5.16064	0.926279	1.04975	0.882378	0.000214212
A0A0N0DQE3	Mannose-specific PTS IID OS=Streptococcus suis OX=1307 GN=manZ_1 PE=4 SV=1 - [A0A0N0DQE3_STRSU]	33	9	9	57	303	33.3297	8.52881	1.02631	1.0679	0.961058	0.0471541
A4VYP1	30S ribosomal protein S10 OS=Streptococcus suis (strain 98HAH33) OX=391296 GN=rpsJ PE=3 SV=1 - [RS10_STRS2]	76.47	10	10	95	102	11.6233	10.0522	1.07253	0.947191	1.13233	0.00736091
A0A0Z8PVS8	Phosphate acetyltransferase OS=Streptococcus suis OX=1307 GN=eutD PE=4 SV=1 - [A0A0Z8PVS8_STRSU]	61.73	16	16	80	324	34.9973	5.60498	1.06568	0.954048	1.11701	0.00047062
A0A0Z8EJP3	Polar amino acid ABC transporter ATPase OS=Streptococcus suis OX=1307 GN=artM_1 PE=4 SV=1 - [A0A0Z8EJP3_STRSU]	42.68	8	8	73	246	27.2397	5.09717	0.910185	1.05351	0.863956	0.000158289
A4VSF9	50S ribosomal protein L22 OS=Streptococcus suis (strain 05ZYH33) OX=391295 GN=rplV PE=3 SV=1 - [RL22_STRSY]	73.68	7	7	64	114	12.1007	10.7554	1.05171	1.01637	1.03478	0.0302228
A0A0H3MVA6	Signal recognition particle protein OS=Streptococcus suis (strain BM407) OX=568814 GN=ffh PE=3 SV=1 - [A0A0H3MVA6_STRS4]	52.54	22	22	80	512	56.7715	8.44092	0.913598	1.07591	0.849141	0.000190729
A0A0Z8CKH4	3-hydroxy-3-methylglutaryl CoA synthase OS=Streptococcus suis OX=1307 GN=pksG PE=4 SV=1 - [A0A0Z8CKH4_STRSU]	56.25	15	15	49	384	42.3896	5.04639	1.01612	0.964058	1.054	0.0270214
U5UBS6	Ribosome-binding ATPase YchF OS=Streptococcus suis T15 OX=1340847 GN=ychF PE=3 SV=1 - [U5UBS6_STRSU]	60.92	19	19	86	371	41.0781	4.81787	0.947474	1.07139	0.884339	0.000449617
A0A2K1SXU9	Protease OS=Streptococcus suis OX=1307 GN=LI88_10120 PE=4 SV=1 - [A0A2K1SXU9_STRSU]	54.79	18	18	94	292	32.6142	5.32568	0.956253	1.09079	0.87666	0.00100961
A0A0Z8KVY1	Protein RecA OS=Streptococcus suis OX=1307 GN=recA PE=3 SV=1 - [A0A0Z8KVY1_STRSU]	42.67	19	19	80	382	40.6783	5.32568	1.05628	0.942965	1.12017	0.000365466
A0A0Z8E0Y8	ABC transporter ATPase OS=Streptococcus suis OX=1307 GN=mglA PE=4 SV=1 - [A0A0Z8E0Y8_STRSU]	55.77	28	28	96	511	55.5108	6.01123	0.93938	1.06438	0.882561	2.21214e-05
D5AJU3	Lipoate--protein ligase OS=Streptococcus suis (strain GZ1) OX=423211 GN=SSGZ1_1652 PE=4 SV=1 - [D5AJU3_STRGZ]	65.65	21	21	91	329	37.1818	4.98291	1.07744	0.94827	1.13622	0.000532906
A4W3Q2	30S ribosomal protein S6 OS=Streptococcus suis (strain 98HAH33) OX=391296 GN=rpsF PE=3 SV=1 - [RS6_STRS2]	79.17	9	9	104	96	11.1729	5.5542	1.07916	0.965584	1.11762	0.0158946
A0A0N0DPW3	Multidrug ABC transporter ATP-binding protein OS=Streptococcus suis OX=1307 GN=ecsA_2 PE=4 SV=1 - [A0A0N0DPW3_STRSU]	54.04	10	10	48	235	26.0767	5.43994	1.03976	0.975124	1.06629	0.0114441
A0A0K2E7Y9	Pur operon repressor OS=Streptococcus suis OX=1307 GN=purR PE=4 SV=1 - [A0A0K2E7Y9_STRSU]	54.81	4	13	75	270	29.3915	6.39209	0.970357	1.05018	0.923989	0.0010299
D5AH25	FAD-dependent pyridine nucleotide-disulfide oxidoreductase:Pyridine nucleotide-disulfide oxidoreductase dimerization region OS=Streptococcus suis (strain GZ1) OX=423211 GN=SSGZ1_0681 PE=3 SV=1 - [D5AH25_STRGZ]	55.94	18	18	66	438	47.1515	5.13525	0.96266	1.00662	0.956332	0.0468872
G7SJX4	Uncharacterized protein OS=Streptococcus suis ST1 OX=1004951 GN=SSUST1_0401 PE=4 SV=1 - [G7SJX4_STRSU]	61.35	13	13	73	282	31.5971	5.78271	0.973635	1.06542	0.913849	8.48094e-05
A0A2K1SZ48	Tyrosine protein kinase OS=Streptococcus suis OX=1307 GN=LI88_06505 PE=4 SV=1 - [A0A2K1SZ48_STRSU]	58.67	9	13	74	225	24.3477	8.33838	1.11635	0.931552	1.19837	0.000311623
A0A0K2E4T3	50S ribosomal protein L31 type B OS=Streptococcus suis OX=1307 GN=rpmE2 PE=3 SV=1 - [A0A0K2E4T3_STRSU]	81.25	8	8	75	80	9.32868	9.23193	1.07145	0.949526	1.12841	0.00737927
A0A0Z8FGN6	ATP-dependent Clp protease ATP-binding subunit ClpX OS=Streptococcus suis OX=1307 GN=clpX PE=3 SV=1 - [A0A0Z8FGN6_STRSU]	52.45	21	21	65	408	45.3207	5.0083	1.06135	0.960191	1.10536	0.00240297
D5AIL6	DNA polymerase I OS=Streptococcus suis (strain GZ1) OX=423211 GN=polA PE=3 SV=1 - [D5AIL6_STRGZ]	44.76	37	37	106	878	99.0892	5.05908	0.961329	1.04313	0.921577	0.00181896
A0A0Z8FDL4	50S ribosomal protein L19 OS=Streptococcus suis OX=1307 GN=rplS PE=3 SV=1 - [A0A0Z8FDL4_STRSU]	66.09	9	9	111	115	13.1223	10.9312	1.05132	0.962	1.09284	0.0470442
G7SL91	30S ribosomal protein S16 OS=Streptococcus suis ST1 OX=1004951 GN=rpsP PE=3 SV=1 - [G7SL91_STRSU]	72.22	8	8	64	90	10.2145	10.272	1.04932	0.950418	1.10406	0.0274012
A0A0Z8YFB7	Lactoylglutathione lyase and related lyases OS=Streptococcus suis OX=1307 GN=ERS132531_02070 PE=4 SV=1 - [A0A0Z8YFB7_STRSU]	89	1	6	39	100	11.1805	4.56396	0.988866	1.12072	0.88235	0.0203324
A0A0N0DQ09	Ribosome-recycling factor OS=Streptococcus suis OX=1307 GN=frr PE=3 SV=1 - [A0A0N0DQ09_STRSU]	63.78	14	14	92	185	20.6371	7.40088	0.967662	1.02461	0.94442	0.00321354
A0A2I5N153	Adenylosuccinate lyase OS=Streptococcus suis OX=1307 GN=CWM22_00340 PE=3 SV=1 - [A0A2I5N153_STRSU]	66.05	26	26	77	430	49.215	5.43994	1.00407	0.963807	1.04177	0.0259784
A4VYR0	50S ribosomal protein L30 OS=Streptococcus suis (strain 98HAH33) OX=391296 GN=rpmD PE=3 SV=1 - [RL30_STRS2]	66.67	1	4	43	60	6.44764	9.87646	1.11621	0.937433	1.1907	0.000738469
A5JSI8	HPr kinase/phosphorylase OS=Streptococcus suis OX=1307 GN=hprK PE=3 SV=1 - [A5JSI8_STRSU]	59.03	17	17	75	310	34.7269	5.36377	0.96726	1.04757	0.923334	0.000503327
A0A123TVP0	Putative ribose-phosphate pyrophosphokinase OS=Streptococcus suis OX=1307 GN=prs2 PE=3 SV=1 - [A0A123TVP0_STRSU]	53.54	13	13	54	325	35.4644	5.23682	1.09932	0.921558	1.1929	5.42876e-05
D5AIE4	Glucose-1-phosphate thymidylyltransferase OS=Streptococcus suis (strain GZ1) OX=423211 GN=SSGZ1_1152 PE=3 SV=1 - [D5AIE4_STRGZ]	48.1	5	12	56	289	32.0975	4.89404	1.07415	1.02504	1.04791	0.00922689
A0A0M9FKH5	tRNA synthetase subunit beta OS=Streptococcus suis OX=1307 GN=XK26_01680 PE=4 SV=1 - [A0A0M9FKH5_STRSU]	63.68	5	12	76	234	26.2121	4.75439	0.92321	1.06551	0.866448	0.000853117
A0A0Z8IND5	Protein of uncharacterized function (DUF2971) OS=Streptococcus suis OX=1307 GN=ERS132355_00258 PE=4 SV=1 - [A0A0Z8IND5_STRSU]	43.28	30	31	79	603	70.6475	5.08447	0.939651	1.05904	0.887267	0.000266728
A0A0H3N114	Uncharacterized protein OS=Streptococcus suis (strain BM407) OX=568814 GN=SSUBM407_1537 PE=4 SV=1 - [A0A0H3N114_STRS4]	50.54	13	13	63	277	30.1307	5.04639	1.0925	0.94177	1.16005	0.000618887
D5AI20	UDP-N-acetylglucosamine 1-carboxyvinyltransferase OS=Streptococcus suis (strain GZ1) OX=423211 GN=murA PE=3 SV=1 - [D5AI20_STRGZ]	51.76	18	18	71	427	45.7658	5.85889	0.956676	1.052	0.90939	0.000275649
A0A0N0VC64	GTPase OS=Streptococcus suis OX=1307 GN=WQ51_05665 PE=4 SV=1 - [A0A0N0VC64_STRSU]	62.5	19	19	61	368	41.2087	7.28369	0.969901	1.05397	0.920238	0.000322893
A0A0H3MT52	10 kDa chaperonin OS=Streptococcus suis (strain BM407) OX=568814 GN=groES PE=3 SV=1 - [A0A0H3MT52_STRS4]	59.14	5	5	33	93	9.73526	4.84326	1.03851	0.968359	1.07244	0.0187625
G7SKJ8	50S ribosomal protein L9 OS=Streptococcus suis ST1 OX=1004951 GN=rplI PE=3 SV=1 - [G7SKJ8_STRSU]	68.67	11	11	64	150	16.4821	9.30518	1.09556	0.919163	1.19191	0.00071145
A0A0Z8ENU4	Acetate kinase OS=Streptococcus suis OX=1307 GN=ackA PE=3 SV=1 - [A0A0Z8ENU4_STRSU]	46.58	14	14	55	395	43.2732	5.17334	0.975252	1.04506	0.933205	0.00301832
D5AGZ1	Uncharacterized protein OS=Streptococcus suis (strain GZ1) OX=423211 GN=SSGZ1_0647 PE=4 SV=1 - [D5AGZ1_STRGZ]	55.96	10	10	43	218	23.9517	5.49072	1.07501	0.973984	1.10372	0.00167953
A0A0M9FE87	CTP synthase OS=Streptococcus suis OX=1307 GN=pyrG PE=3 SV=1 - [A0A0M9FE87_STRSU]	35.58	16	17	59	534	59.3335	5.98584	0.944964	1.09461	0.863289	1.74856e-05
A0A0K2E3X1	DNA-binding protein OS=Streptococcus suis OX=1307 GN=A6M16_01015 PE=4 SV=1 - [A0A0K2E3X1_STRSU]	60.98	12	12	52	164	18.775	5.16064	1.07599	0.933068	1.15318	0.00155333
A0A0H3N059	Uncharacterized protein OS=Streptococcus suis (strain BM407) OX=568814 GN=SSUBM407_1209 PE=4 SV=1 - [A0A0H3N059_STRS4]	66.19	22	22	52	423	46.8393	5.23682	0.958664	1.02474	0.935522	0.00352179
A0A116KEV8	Amino acid ABC transporter ATP-binding protein OS=Streptococcus suis OX=1307 GN=tcyN_2 PE=4 SV=1 - [A0A116KEV8_STRSU]	50.81	9	10	68	248	27.1722	5.78271	0.980123	1.0304	0.951206	0.00258029
A0A0M9FNT9	ABC transporter OS=Streptococcus suis OX=1307 GN=tcyN_1 PE=4 SV=1 - [A0A0M9FNT9_STRSU]	42.51	1	9	49	247	27.6554	5.38916	1.00603	0.912275	1.10277	0.0382168
A0A116LQI3	Nicotinate phosphoribosyltransferase OS=Streptococcus suis OX=1307 GN=ERS132416_01636 PE=3 SV=1 - [A0A116LQI3_STRSU]	41.98	1	16	63	486	55.1831	5.69385	1.08751	0.956034	1.13752	0.0134696
A0A0M9FKB2	Aspartate--tRNA ligase OS=Streptococcus suis OX=1307 GN=aspS PE=3 SV=1 - [A0A0M9FKB2_STRSU]	37.39	24	24	93	583	65.7286	4.98291	1.0012	1.04162	0.96119	0.0267877
D5AIE3	dTDP-4-dehydrorhamnose 3,5-epimerase OS=Streptococcus suis (strain GZ1) OX=423211 GN=SSGZ1_1151 PE=4 SV=1 - [D5AIE3_STRGZ]	58.38	10	10	58	197	22.4493	5.021	1.08793	0.931194	1.16832	4.69908e-05
A0A0M9FKM8	Ribonuclease J OS=Streptococcus suis OX=1307 GN=rnj PE=3 SV=1 - [A0A0M9FKM8_STRSU]	42.68	25	25	91	553	61.2774	7.06396	0.952263	1.07269	0.887733	0.000369672
A0A0N0VBQ2	Aspartokinase OS=Streptococcus suis OX=1307 GN=XK26_03085 PE=3 SV=1 - [A0A0N0VBQ2_STRSU]	45.23	18	18	63	451	50.0149	5.94775	1.08038	0.903402	1.1959	8.24577e-05
A0A140EWV8	Ribosome hibernation promoting factor OS=Streptococcus suis OX=1307 GN=hpf PE=3 SV=1 - [A0A140EWV8_STRSU]	50.56	8	8	40	180	20.905	5.40186	0.914663	1.08173	0.845556	0.00207228
A0A0H3MV16	Phenylalanine--tRNA ligase alpha subunit OS=Streptococcus suis (strain BM407) OX=568814 GN=pheS PE=3 SV=1 - [A0A0H3MV16_STRS4]	55.62	17	17	52	347	39.1958	5.73193	0.923537	1.06676	0.865739	0.00100437
D5AG85	Cof protein: HAD-superfamily hydrolase, subfamily IIB OS=Streptococcus suis (strain GZ1) OX=423211 GN=SSGZ1_0385 PE=4 SV=1 - [D5AG85_STRGZ]	39.48	18	18	76	466	51.7314	5.04639	0.94578	1.07921	0.876367	0.000127668
A0A0Z8BUU7	Redox-sensing transcriptional repressor Rex OS=Streptococcus suis OX=1307 GN=rex PE=3 SV=1 - [A0A0Z8BUU7_STRSU]	40.09	8	8	33	212	23.7794	8.26514	0.933455	1.07448	0.868753	9.97952e-05
A4VSF8	30S ribosomal protein S19 OS=Streptococcus suis (strain 05ZYH33) OX=391295 GN=rpsS PE=3 SV=2 - [RS19_STRSY]	76.34	12	12	135	93	10.7437	9.99365	1.06487	0.985767	1.08024	0.0182388
A4W028	Gamma-glutamyl phosphate reductase OS=Streptococcus suis (strain 98HAH33) OX=391296 GN=proA PE=3 SV=1 - [PROA_STRS2]	39.56	17	17	62	412	43.8356	5.18604	0.951332	1.01193	0.94012	0.0023836
A0A0Z8FVG7	UTP--glucose-1-phosphate uridylyltransferase OS=Streptococcus suis OX=1307 GN=galU PE=3 SV=1 - [A0A0Z8FVG7_STRSU]	43.67	2	11	60	300	33.4206	5.93506	1.08273	0.927428	1.16746	0.0172908
G7SMX6	Putative ferrichrome-binding protein OS=Streptococcus suis ST1 OX=1004951 GN=fhuD PE=4 SV=1 - [G7SMX6_STRSU]	34.3	2	10	54	309	34.4687	4.93213	0.919832	1.04746	0.878157	0.00113759
G7SEQ1	UTP--glucose-1-phosphate uridylyltransferase OS=Streptococcus suis D12 OX=1004952 GN=SSUD12_2015 PE=3 SV=1 - [G7SEQ1_STRSU]	43.81	1	11	65	299	33.3185	6.13818	1.04521	0.919773	1.13637	0.0181132
A0A0N0DPQ1	Bifunctional protein GlmU OS=Streptococcus suis OX=1307 GN=glmU PE=3 SV=1 - [A0A0N0DPQ1_STRSU]	49.57	20	21	67	460	49.3497	5.97314	0.972125	1.01837	0.954592	0.0134041
A4W3A3	NH(3)-dependent NAD(+) synthetase OS=Streptococcus suis (strain 98HAH33) OX=391296 GN=nadE PE=3 SV=1 - [NADE_STRS2]	47.45	10	10	45	274	30.2546	5.43994	0.980945	1.02785	0.95437	0.0425231
D5AK28	Cysteine--tRNA ligase OS=Streptococcus suis (strain GZ1) OX=423211 GN=cysS PE=3 SV=1 - [D5AK28_STRGZ]	36.24	15	15	58	447	50.3801	5.16064	0.978241	1.05222	0.929695	0.00199581
A0A0H3MX84	Putative glutamyl-aminopeptidase OS=Streptococcus suis (strain BM407) OX=568814 GN=pepA PE=3 SV=1 - [A0A0H3MX84_STRS4]	35.13	11	11	43	353	38.2146	6.0874	0.937948	1.09728	0.854795	0.000912034
D5AGQ4	Cps2B OS=Streptococcus suis (strain GZ1) OX=423211 GN=SSGZ1_0556 PE=4 SV=1 - [D5AGQ4_STRGZ]	55.46	9	9	60	229	25.1367	5.08447	1.11499	0.972799	1.14616	0.00175607
D5AGR9	UDP-N-acetylglucosamine 2-epimerase OS=Streptococcus suis (strain GZ1) OX=423211 GN=SSGZ1_0572 PE=4 SV=1 - [D5AGR9_STRGZ]	47.21	16	16	65	377	42.4546	5.31299	1.1	0.922104	1.19292	0.000238461
A0A0Z8ER36	Hypoxanthine phosphoribosyltransferase OS=Streptococcus suis OX=1307 GN=hpt PE=3 SV=1 - [A0A0Z8ER36_STRSU]	50.56	11	11	43	180	20.1696	5.19873	1.09883	0.953408	1.15253	0.000194348
D5AGQ8	Cps2F OS=Streptococcus suis (strain GZ1) OX=423211 GN=SSGZ1_0560 PE=4 SV=1 - [D5AGQ8_STRGZ]	48.59	18	18	51	389	45.4699	6.12549	0.959006	1.02219	0.93819	0.00995911
A0A0Z8FIU0	GTPase Era OS=Streptococcus suis OX=1307 GN=era PE=3 SV=1 - [A0A0Z8FIU0_STRSU]	63.21	19	19	64	299	34.4349	6.82959	0.921043	1.05382	0.874009	7.63145e-05
A0A0Z8J0H0	Bifunctional protein PyrR OS=Streptococcus suis OX=1307 GN=pyrR PE=3 SV=1 - [A0A0Z8J0H0_STRSU]	51.45	8	8	41	173	19.4634	5.70654	1.09872	0.91757	1.19742	0.0131803
D5AHV9	Phosphate import ATP-binding protein PstB OS=Streptococcus suis (strain GZ1) OX=423211 GN=pstB PE=3 SV=1 - [D5AHV9_STRGZ]	43.82	11	11	44	267	30.3354	6.65381	0.948974	1.04795	0.905556	0.0077696
A0A0Z8DI51	Thiol peroxidase OS=Streptococcus suis OX=1307 GN=tpx_1 PE=3 SV=1 - [A0A0Z8DI51_STRSU]	71.43	1	9	37	161	17.8641	4.85596	1.15099	1.01247	1.13681	0.000811734
A4VXE4	Phosphotransferase system IIC component, glucose/maltose/N-acetylglucosamine-specific OS=Streptococcus suis (strain 05ZYH33) OX=391295 GN=SSU05_1817 PE=4 SV=1 - [A4VXE4_STRSY]	22.08	13	13	65	625	64.8778	5.50342	1.06473	0.972334	1.09503	0.0345641
G7SJC2	Phosphate-specific transport system accessory protein PhoU OS=Streptococcus suis ST1 OX=1004951 GN=SSUST1_0851 PE=3 SV=1 - [G7SJC2_STRSU]	66.97	18	18	81	218	25.04	5.0083	1.04524	0.962818	1.08561	0.00245802
A0A0Z8G444	Phosphoglycerate mutase OS=Streptococcus suis OX=1307 GN=gpmA_2 PE=4 SV=1 - [A0A0Z8G444_STRSU]	64.5	14	14	53	231	25.23	5.49072	0.919112	1.09679	0.838001	0.000157222
A0A123SWP3	50S ribosomal protein L29 OS=Streptococcus suis OX=1307 GN=rpmC PE=3 SV=1 - [A0A123SWP3_STRSU]	61.76	5	5	52	68	7.95435	9.08545	1.08447	0.940094	1.15358	0.00499192
A0A0H3N6N5	Ribosomal RNA small subunit methyltransferase A OS=Streptococcus suis (strain BM407) OX=568814 GN=ksgA PE=3 SV=1 - [A0A0H3N6N5_STRS4]	55.86	17	17	55	290	32.5781	5.98584	0.928746	1.09571	0.847621	6.49913e-05
A0A2I5KHV6	50S ribosomal protein L13 OS=Streptococcus suis OX=1307 GN=rplM PE=3 SV=1 - [A0A2I5KHV6_STRSU]	67.57	7	8	87	148	16.1057	9.94971	1.06075	0.955328	1.11035	0.0217718
A0A075SNS3	Ribonuclease J OS=Streptococcus suis 6407 OX=1214179 GN=rnj PE=3 SV=1 - [A0A075SNS3_STRSU]	44.54	13	20	58	559	61.3122	6.40479	0.92542	1.06217	0.871253	0.00025739
D5AIU5	Uncharacterized protein OS=Streptococcus suis (strain GZ1) OX=423211 GN=SSGZ1_1304 PE=4 SV=1 - [D5AIU5_STRGZ]	47.47	19	19	61	514	58.5138	5.16064	0.940459	1.04613	0.898989	0.000772322
A4VVT9	Chorismate synthase OS=Streptococcus suis (strain 05ZYH33) OX=391295 GN=aroC PE=3 SV=1 - [AROC_STRSY]	42.27	13	13	38	388	42.471	6.22705	1.05235	0.943414	1.11547	0.000465665
A4VWI7	DNA gyrase subunit B OS=Streptococcus suis (strain 05ZYH33) OX=391295 GN=gyrB PE=3 SV=1 - [A4VWI7_STRSY]	45.08	26	26	67	650	72.4057	5.16064	0.973461	0.999853	0.973604	0.00503175
A0A0Z8C3M3	Methionine aminopeptidase OS=Streptococcus suis OX=1307 GN=map PE=3 SV=1 - [A0A0Z8C3M3_STRSU]	58.74	14	14	59	286	31.6918	5.23682	1.06863	0.999644	1.06901	0.00850333
A0A0H3MW10	Putative Mac family protein OS=Streptococcus suis (strain BM407) OX=568814 GN=SSUBM407_1318 PE=4 SV=1 - [A0A0H3MW10_STRS4]	21.4	8	21	50	1084	117.714	4.44971	1.09555	0.914771	1.19762	0.00297531
A0A0Z8MP87	Branched-chain amino acid ABC transporter ATPase OS=Streptococcus suis OX=1307 GN=lptB_2 PE=4 SV=1 - [A0A0Z8MP87_STRSU]	52.36	13	13	50	254	27.8678	5.37646	1.01661	0.990923	1.02592	0.00282948
A4VZE7	Probable DNA-directed RNA polymerase subunit delta OS=Streptococcus suis (strain 98HAH33) OX=391296 GN=rpoE PE=3 SV=1 - [RPOE_STRS2]	28.25	4	4	39	177	20.5605	4.25928	1.09178	0.944779	1.15559	0.0037336
A0A0K2E2Y2	50S ribosomal protein L15 OS=Streptococcus suis OX=1307 GN=rplO PE=3 SV=1 - [A0A0K2E2Y2_STRSU]	49.32	9	9	78	146	15.3804	10.3599	1.01854	0.993235	1.02547	0.0437937
A0A0H3MVD3	Probable GTP-binding protein EngB OS=Streptococcus suis (strain BM407) OX=568814 GN=engB PE=3 SV=1 - [A0A0H3MVD3_STRS4]	76.41	12	12	47	195	22.3255	9.0708	1.09331	0.916329	1.19314	0.00223592
A0A075SKP9	Transcription termination/antitermination protein NusG OS=Streptococcus suis 6407 OX=1214179 GN=nusG PE=3 SV=1 - [A0A075SKP9_STRSU]	59.22	6	11	58	179	20.4512	4.729	1.03909	0.970391	1.07079	0.048273
A4W3W3	Dihydroxy-acid dehydratase OS=Streptococcus suis (strain 98HAH33) OX=391296 GN=ilvD PE=3 SV=1 - [ILVD_STRS2]	38.35	21	21	75	571	60.6525	5.43994	1.07483	0.924797	1.16223	0.00113952
A0A0Z8L085	SAM-dependent methyltransferase related to tRNA (Uracil-5-)-methyltransferase OS=Streptococcus suis OX=1307 GN=rlmCD_2 PE=3 SV=1 - [A0A0Z8L085_STRSU]	53.86	1	22	63	453	50.7986	7.25439	1.00865	0.897227	1.12418	0.0270065
A0A0H3MUX4	Signal recognition particle receptor FtsY OS=Streptococcus suis (strain BM407) OX=568814 GN=ftsY PE=3 SV=1 - [A0A0H3MUX4_STRS4]	47.17	19	19	54	424	47.0704	4.80518	1.0267	0.953725	1.07652	0.0015065
A0A075SJT4	Endopeptidase La OS=Streptococcus suis 6407 OX=1214179 GN=ID09_08725 PE=3 SV=1 - [A0A075SJT4_STRSU]	32.09	11	11	47	349	37.7385	5.05908	0.931199	1.10713	0.841091	0.000820309
A4VWB3	Predicted sugar phosphatases of the HAD superfamily OS=Streptococcus suis (strain 05ZYH33) OX=391295 GN=SSU05_1436 PE=4 SV=1 - [A4VWB3_STRSY]	36.11	6	6	36	216	23.9293	4.84326	1.10101	0.922552	1.19344	0.000367589
A0A0H3MYC3	Putative lipoprotein OS=Streptococcus suis (strain BM407) OX=568814 GN=SSUBM407_0582 PE=4 SV=1 - [A0A0H3MYC3_STRS4]	53.46	12	12	43	260	28.9585	5.79541	0.95537	1.09363	0.873576	0.00065631
A0A0H3N1R8	Uncharacterized protein OS=Streptococcus suis (strain BM407) OX=568814 GN=SSUBM407_0182 PE=4 SV=1 - [A0A0H3N1R8_STRS4]	59.43	7	13	54	244	27.3931	4.90674	0.970371	1.06298	0.912874	0.00331515
A0A126UL60	DNA topoisomerase 4 subunit A OS=Streptococcus suis OX=1307 GN=parC PE=3 SV=1 - [A0A126UL60_STRSU]	25.46	17	18	45	817	92.3898	5.5542	0.998938	0.94901	1.05261	0.0178197
A0A075SPB4	GTP-sensing transcriptional pleiotropic repressor CodY OS=Streptococcus suis 6407 OX=1214179 GN=codY PE=3 SV=1 - [A0A075SPB4_STRSU]	38.93	11	11	37	262	29.2452	5.021	0.962739	1.07503	0.895549	1.69521e-05
A4VYQ2	30S ribosomal protein S17 OS=Streptococcus suis (strain 98HAH33) OX=391296 GN=rpsQ PE=3 SV=1 - [RS17_STRS2]	62.79	7	7	64	86	10.0044	9.92041	1.06792	0.973498	1.097	0.0249384
A0A0Z8EHT3	Phosphate acyltransferase OS=Streptococcus suis OX=1307 GN=plsX PE=3 SV=1 - [A0A0Z8EHT3_STRSU]	45.67	14	14	64	335	35.5268	7.69385	1.03523	0.970206	1.06702	0.0100475
A0A0Z8DVI8	Glycine--tRNA ligase alpha subunit OS=Streptococcus suis OX=1307 GN=glyQ PE=3 SV=1 - [A0A0Z8DVI8_STRSU]	33	9	9	41	303	34.6813	4.85596	0.938926	1.08077	0.868753	0.000509568
A0A116NJJ5	HAD superfamily hydrolase OS=Streptococcus suis OX=1307 GN=yidA_3 PE=4 SV=1 - [A0A116NJJ5_STRSU]	43.17	4	8	34	271	30.0621	4.58936	0.969083	1.03181	0.939206	0.0160161
A0A0Z8X2E0	GTPase Obg OS=Streptococcus suis OX=1307 GN=obgE PE=3 SV=1 - [A0A0Z8X2E0_STRSU]	40.73	16	16	57	437	48.3154	4.99561	0.942257	1.04663	0.900279	0.00607109
D5AIU9	Putative UDP-N-acetylmuramyl tripeptide synthetase MurC OS=Streptococcus suis (strain GZ1) OX=423211 GN=SSGZ1_1308 PE=4 SV=1 - [D5AIU9_STRGZ]	35.79	2	13	43	447	49.3014	7.07861	0.998757	1.05322	0.948286	0.0254947
A4W418	Peptide deformylase OS=Streptococcus suis (strain 98HAH33) OX=391296 GN=def PE=3 SV=1 - [DEF_STRS2]	80.39	11	11	54	204	22.8417	5.45264	1.06089	0.895489	1.1847	0.000305241
D5AI41	Chromosome partition protein Smc OS=Streptococcus suis (strain GZ1) OX=423211 GN=smc PE=3 SV=1 - [D5AI41_STRGZ]	30.08	32	32	53	1177	132.178	5.04639	0.922822	1.05305	0.876333	0.00039274
A0A0M9FF06	Nucleoid-associated bacterial family protein OS=Streptococcus suis OX=1307 GN=XK26_08785 PE=4 SV=1 - [A0A0M9FF06_STRSU]	45.68	11	12	39	324	36.9162	5.07178	1.04174	0.93827	1.11027	0.00206106
A0A0Z8S7R7	Sugar ABC transporter phosphate transporter ATPase OS=Streptococcus suis OX=1307 GN=tagH PE=4 SV=1 - [A0A0Z8S7R7_STRSU]	40.59	15	19	57	404	45.3973	5.19873	0.918119	1.03141	0.890156	0.000143727
A0A075SIY3	Glutamate 5-kinase OS=Streptococcus suis 6407 OX=1214179 GN=proB PE=3 SV=1 - [A0A075SIY3_STRSU]	46.09	13	13	31	358	38.6541	6.12549	0.9258	1.0714	0.864102	0.000178435
A0A0H3MUD4	Cytidylate kinase OS=Streptococcus suis (strain BM407) OX=568814 GN=cmk PE=3 SV=1 - [A0A0H3MUD4_STRS4]	51.56	9	9	37	225	24.716	4.88135	1.0269	0.977198	1.05086	0.0482381
D5AJQ1	Type I restriction enzyme R Protein OS=Streptococcus suis (strain GZ1) OX=423211 GN=SSGZ1_1610 PE=3 SV=1 - [D5AJQ1_STRGZ]	29.21	29	29	60	1068	121.849	5.88428	0.954687	1.05413	0.905664	0.00227323
A0A0H3MWX0	Type I restriction-modification system M protein OS=Streptococcus suis (strain BM407) OX=568814 GN=SSUBM407_1662 PE=4 SV=1 - [A0A0H3MWX0_STRS4]	28.17	15	15	58	529	59.989	5.0083	1.00102	0.947403	1.0566	0.0299313
A0A075SQY4	Amino acid ABC transporter substrate-binding protein OS=Streptococcus suis 6407 OX=1214179 GN=ID09_05250 PE=4 SV=1 - [A0A075SQY4_STRSU]	28.57	8	8	33	266	27.9664	4.65283	0.912276	1.0568	0.863243	0.00117068
A0A0H3MYE8	UDP-N-acetylmuramoyl-tripeptide--D-alanyl-D-alanine ligase OS=Streptococcus suis (strain BM407) OX=568814 GN=murF PE=3 SV=1 - [A0A0H3MYE8_STRS4]	41.94	16	16	52	453	49.5345	4.97021	0.955291	1.01599	0.940256	0.00534507
A0A0M9FF74	Probable transcriptional regulatory protein CVO91_02425 OS=Streptococcus suis OX=1307 GN=yebC PE=3 SV=1 - [A0A0M9FF74_STRSU]	37.39	9	9	42	238	25.7149	4.67822	1.08665	0.918943	1.1825	0.00272223
A0A0N0VCC6	MarR family transcriptional regulator OS=Streptococcus suis OX=1307 GN=adcR PE=4 SV=1 - [A0A0N0VCC6_STRSU]	42.18	6	6	27	147	16.5517	5.73193	1.1012	0.948681	1.16077	0.000749513
D5AJB3	Thiolase OS=Streptococcus suis (strain GZ1) OX=423211 GN=SSGZ1_1472 PE=3 SV=1 - [D5AJB3_STRGZ]	48.73	14	14	36	394	41.4416	5.35107	1.09147	0.941241	1.15961	0.00230582
A0A2K1T2R2	Chaperone protein DnaJ OS=Streptococcus suis OX=1307 GN=dnaJ PE=3 SV=1 - [A0A2K1T2R2_STRSU]	46.3	21	21	62	378	40.495	7.89893	1.01842	0.971074	1.04876	0.000474767
A0A075SJX1	Chromosomal replication initiator protein DnaA OS=Streptococcus suis 6407 OX=1214179 GN=dnaA PE=3 SV=1 - [A0A075SJX1_STRSU]	47.05	16	16	44	457	52.6501	6.37939	0.938718	1.064	0.882249	0.000346539
A0A0Z8CYM1	Peptide chain release factor 3 OS=Streptococcus suis OX=1307 GN=prfC PE=3 SV=1 - [A0A0Z8CYM1_STRSU]	45.72	24	24	59	514	58.2863	5.22412	0.944247	1.07031	0.882218	0.00365639
A0A0Z8E796	UPF0237 protein ERS132385_01172 OS=Streptococcus suis OX=1307 GN=ERS132385_01172 PE=3 SV=1 - [A0A0Z8E796_STRSU]	52.27	4	4	24	88	9.49895	5.09717	0.948714	1.11091	0.853994	0.00217795
A0A0H3N2G3	Putative cyclase OS=Streptococcus suis (strain BM407) OX=568814 GN=SSUBM407_0450 PE=4 SV=1 - [A0A0H3N2G3_STRS4]	52.24	12	12	29	245	27.5722	5.04639	1.09067	1.01125	1.07854	0.00702726
D5AGC3	Surface protein from Gram-positive cocci OS=Streptococcus suis (strain GZ1) OX=423211 GN=SSGZ1_0423 PE=4 SV=1 - [D5AGC3_STRGZ]	24.58	9	9	27	480	51.0221	6.11279	1.06226	0.961858	1.10439	0.0159658
A0A0M9FLE0	DegV family protein in cluster with TrmH family tRNA/rRNA methyltransferase YacO OS=Streptococcus suis OX=1307 GN=WQ51_08640 PE=4 SV=1 - [A0A0M9FLE0_STRSU]	33.1	7	7	32	287	30.6601	4.80518	1.00158	0.960383	1.0429	0.00241785
A4W247	3-dehydroquinate dehydratase OS=Streptococcus suis (strain 98HAH33) OX=391296 GN=aroD PE=3 SV=1 - [AROD_STRS2]	46.88	11	11	35	224	25.5258	4.57666	1.03129	0.957182	1.07742	0.021977
A0A0Z8GYC2	Dihydroxyacetone kinase OS=Streptococcus suis OX=1307 GN=dhaK PE=4 SV=1 - [A0A0Z8GYC2_STRSU]	36.78	11	11	39	329	35.1942	4.88135	1.05862	0.962469	1.0999	0.014272
A0A0Z8DLT8	Glutathione reductase OS=Streptococcus suis OX=1307 GN=gor PE=3 SV=1 - [A0A0Z8DLT8_STRSU]	34.3	12	12	36	449	48.4947	5.70654	0.924936	1.09065	0.848061	0.00138588
G7SLL6	50S ribosomal protein L18 OS=Streptococcus suis ST1 OX=1004951 GN=rplR PE=3 SV=1 - [G7SLL6_STRSU]	53.39	6	6	43	118	12.8721	10.5356	1.03594	0.953394	1.08658	0.00355695
D5AFI5	Phenylalanine--tRNA ligase beta subunit OS=Streptococcus suis (strain GZ1) OX=423211 GN=SSGZ1_0135 PE=3 SV=1 - [D5AFI5_STRGZ]	76.33	11	11	43	207	22.2143	4.79248	1.05185	0.962157	1.09322	0.00198331
A0A075SJ77	Glucose-1-phosphate adenylyltransferase OS=Streptococcus suis 6407 OX=1214179 GN=glgC PE=3 SV=1 - [A0A075SJ77_STRSU]	32.8	13	13	37	375	41.3943	5.14795	0.933082	1.08587	0.859295	0.000529088
A0A0N0DNS0	Uncharacterized protein OS=Streptococcus suis OX=1307 GN=XK27_01040 PE=4 SV=1 - [A0A0N0DNS0_STRSU]	29.82	7	7	34	218	24.151	9.15869	0.967277	1.10742	0.873451	0.010959
A0A075SJK8	30S ribosomal protein S20 OS=Streptococcus suis 6407 OX=1214179 GN=rpsT PE=3 SV=1 - [A0A075SJK8_STRSU]	40.26	5	5	50	77	8.39255	10.2866	1.10344	0.937759	1.17667	0.0133345
A4VUK7	ATPase component of ABC transporters with duplicated ATPase domains OS=Streptococcus suis (strain 05ZYH33) OX=391295 GN=SSU05_0830 PE=4 SV=1 - [A4VUK7_STRSY]	28.78	15	15	38	622	70.8549	5.23682	0.952179	1.07747	0.883719	0.00134553
A4VU17	D-alanyl carrier protein OS=Streptococcus suis (strain 05ZYH33) OX=391295 GN=dltC PE=3 SV=1 - [DLTC_STRSY]	39.24	3	3	27	79	8.94632	3.99268	1.05686	0.929487	1.13704	0.000336172
A0A123YMD2	BlpT protein, fusion OS=Streptococcus suis OX=1307 GN=ERS132402_00846 PE=4 SV=1 - [A0A123YMD2_STRSU]	62.16	8	8	41	111	12.7876	5.5415	0.934548	1.10559	0.845291	1.24929e-05
A0A126UN30	Macrolide ABC transporter ATP-binding protein OS=Streptococcus suis OX=1307 GN=macB_2 PE=4 SV=1 - [A0A126UN30_STRSU]	57.58	9	9	25	231	25.7677	6.11279	1.03296	0.956251	1.08022	0.00794538
D5AK67	Zinc metalloprotease OS=Streptococcus suis (strain GZ1) OX=423211 GN=SSGZ1_1776 PE=3 SV=1 - [D5AK67_STRGZ]	40.5	14	14	29	400	42.6796	5.57959	0.954518	1.02482	0.9314	0.00485373
A0A0H3N230	Glyoxalase/bleomycin resistance protein/dioxygenase superfamily protein OS=Streptococcus suis (strain BM407) OX=568814 GN=SSUBM407_1881 PE=4 SV=1 - [A0A0H3N230_STRS4]	33.68	9	9	29	291	32.5769	4.34814	1.02926	0.978126	1.05228	0.0273212
A0A0Z8HWY1	Peptide ABC transporter transporter permease OS=Streptococcus suis OX=1307 GN=gsiC PE=3 SV=1 - [A0A0Z8HWY1_STRSU]	26.73	1	7	34	318	35.4671	9.72998	1.07549	0.934111	1.15135	0.012501
A4VSS6	Xaa-Pro dipeptidyl-peptidase OS=Streptococcus suis (strain 05ZYH33) OX=391295 GN=pepX PE=3 SV=1 - [A4VSS6_STRSY]	23.44	17	17	42	755	84.9977	5.70654	0.963333	1.03798	0.928089	0.00190541
A0A116RBJ2	NADH dehydrogenase, FAD-containing subunit OS=Streptococcus suis OX=1307 GN=yjlD PE=4 SV=1 - [A0A116RBJ2_STRSU]	22.22	14	14	50	630	70.0169	7.2251	0.972664	1.02244	0.951319	0.0428447
A0A075SK86	Regulator OS=Streptococcus suis 6407 OX=1214179 GN=ID09_06935 PE=4 SV=1 - [A0A075SK86_STRSU]	57.6	7	7	34	125	13.564	4.81787	0.935362	1.05639	0.88543	0.00124806
A0A0M9FLT2	Arsenate reductase OS=Streptococcus suis OX=1307 GN=spxA_3 PE=3 SV=1 - [A0A0M9FLT2_STRSU]	75.21	8	8	31	117	13.2469	6.68311	1.03031	0.93795	1.09848	0.00405985
A0A075SDB5	Homoserine kinase OS=Streptococcus suis 6407 OX=1214179 GN=thrB PE=3 SV=1 - [A0A075SDB5_STRSU]	74.83	12	12	26	286	30.7903	5.85889	1.05888	0.994972	1.06423	0.00595258
A0A116LUR4	Purine nucleoside phosphorylase OS=Streptococcus suis OX=1307 GN=punA PE=3 SV=1 - [A0A116LUR4_STRSU]	35.32	9	9	56	269	28.7009	5.32568	1.10789	0.976105	1.13502	0.00155212
A0A0Z8GVQ1	Transcriptional regulator OS=Streptococcus suis OX=1307 GN=frlR PE=4 SV=1 - [A0A0Z8GVQ1_STRSU]	73.73	7	17	53	236	27.6642	8.39697	1.06186	0.948896	1.11904	0.00226268
A4VTZ7	Nucleotide-binding protein SSU05_0620 OS=Streptococcus suis (strain 05ZYH33) OX=391295 GN=SSU05_0620 PE=3 SV=1 - [Y620_STRSY]	39.32	12	12	52	295	33.6453	5.59229	0.968629	1.02738	0.942813	1.22247e-05
A0A0H3N408	Orotate phosphoribosyltransferase OS=Streptococcus suis (strain BM407) OX=568814 GN=pyrE PE=3 SV=1 - [A0A0H3N408_STRS4]	50.95	10	10	33	210	23.0981	5.46533	1.06154	0.922356	1.1509	0.00143263
A0A140EXK1	DNA-binding response regulator OS=Streptococcus suis OX=1307 GN=A6M16_02175 PE=4 SV=1 - [A0A140EXK1_STRSU]	63.81	12	12	35	210	23.4473	5.24951	1.0209	0.980036	1.0417	0.0339484
A0A0K2E5D7	Branched chain amino acid ABC transporter permease OS=Streptococcus suis OX=1307 GN=livH_2 PE=3 SV=1 - [A0A0K2E5D7_STRSU]	8.47	2	2	11	295	31.5483	9.37842	1.10502	0.962768	1.14775	0.0170136
A0A0Z8L928	Cell shape-determining protein MreC OS=Streptococcus suis OX=1307 GN=ERS132457_01146 PE=3 SV=1 - [A0A0Z8L928_STRSU]	38.49	10	10	34	278	29.8245	4.84326	0.897245	1.07662	0.833388	1.78235e-06
D5AJI0	Putative diaminopimelate decarboxylase OS=Streptococcus suis (strain GZ1) OX=423211 GN=SSGZ1_1539 PE=3 SV=1 - [D5AJI0_STRGZ]	39.04	12	12	34	415	46.5675	5.51611	0.961827	1.01322	0.949282	0.0308088
A0A0N0DMN4	CoA-binding protein OS=Streptococcus suis OX=1307 GN=yccU PE=4 SV=1 - [A0A0N0DMN4_STRSU]	66.21	10	10	48	145	16.4205	5.0083	0.970039	1.07328	0.903809	0.0129574
A0A123U0B6	Chorismate mutase OS=Streptococcus suis OX=1307 GN=ERS132370_01842 PE=4 SV=1 - [A0A123U0B6_STRSU]	80.22	7	7	24	91	10.4103	6.07471	0.910937	1.07153	0.850125	0.000279396
A4W2F8	Queuine tRNA-ribosyltransferase OS=Streptococcus suis (strain 98HAH33) OX=391296 GN=tgt PE=3 SV=1 - [TGT_STRS2]	33.95	11	11	41	380	43.0094	7.29834	1.02491	0.96921	1.05747	0.0153284
A0A2K1T1J9	Phosphoesterase OS=Streptococcus suis OX=1307 GN=LI88_02915 PE=4 SV=1 - [A0A2K1T1J9_STRSU]	32.48	10	10	38	314	35.2738	5.14795	1.00813	0.964068	1.0457	0.013684
U5UEH8	ABC transporter permease protein OS=Streptococcus suis T15 OX=1340847 GN=T15_0706 PE=4 SV=1 - [U5UEH8_STRSU]	40.88	1	6	18	318	32.8267	4.50049	0.961232	1.03334	0.930216	0.0283743
A0A075SK45	HAD family hydrolase OS=Streptococcus suis 6407 OX=1214179 GN=ID09_09310 PE=4 SV=1 - [A0A075SK45_STRSU]	48.83	9	9	29	213	23.9932	5.08447	0.97029	1.08646	0.893075	0.00182747
A0A2I5KRA5	Dihydroxyacetone kinase subunit L OS=Streptococcus suis OX=1307 GN=dhaL PE=4 SV=1 - [A0A2I5KRA5_STRSU]	73.3	12	12	26	191	20.4713	5.12256	1.03117	0.96529	1.06825	0.0050965
A0A075SIF5	Glycosyl transferase OS=Streptococcus suis 6407 OX=1214179 GN=ID09_03690 PE=4 SV=1 - [A0A075SIF5_STRSU]	33.38	25	25	50	686	80.3698	7.03467	0.948487	1.02192	0.928141	0.00690897
A0A075SKR3	Glucan 1,6-alpha-glucosidase OS=Streptococcus suis 6407 OX=1214179 GN=ID09_08085 PE=4 SV=1 - [A0A075SKR3_STRSU]	28.25	15	15	49	538	62.3156	4.86865	0.961922	1.06397	0.904084	0.00048545
A0A075SLG9	X-Pro aminopeptidase OS=Streptococcus suis 6407 OX=1214179 GN=ID09_09375 PE=3 SV=1 - [A0A075SLG9_STRSU]	23.8	10	10	39	353	39.7791	5.04639	0.966102	1.07558	0.898215	0.000302144
A0A0Z8CFQ4	Energy-coupling factor transporter ATP-binding protein EcfA OS=Streptococcus suis OX=1307 GN=cbiO PE=3 SV=1 - [A0A0Z8CFQ4_STRSU]	51.43	10	10	27	280	30.781	4.89404	1.03934	0.936431	1.1099	0.0281658
A0A0M9FFH1	Pyridoxal phosphate homeostasis protein OS=Streptococcus suis OX=1307 GN=XK27_09480 PE=3 SV=1 - [A0A0M9FFH1_STRSU]	41.26	8	8	24	223	24.9138	5.35107	1.0779	0.939038	1.14788	0.00390208
A0A0Z8ENJ6	Inosine-5'-monophosphate dehydrogenase OS=Streptococcus suis OX=1307 GN=ERS132462_01719 PE=4 SV=1 - [A0A0Z8ENJ6_STRSU]	30	7	7	26	240	25.3198	4.38623	1.05282	0.953967	1.10362	0.0162313
A4W0U7	4-hydroxy-tetrahydrodipicolinate reductase OS=Streptococcus suis (strain 98HAH33) OX=391296 GN=dapB PE=3 SV=1 - [DAPB_STRS2]	33.73	8	8	29	255	27.3332	5.13525	1.02362	1.00025	1.02336	0.0236632
A0A0Z8JJE0	ADP-glucose pyrophosphorylase OS=Streptococcus suis OX=1307 GN=glgC_1 PE=4 SV=1 - [A0A0Z8JJE0_STRSU]	43.13	14	14	39	371	42.0665	7.41553	0.93114	1.04616	0.890054	0.000104042
D5AGQ9	Cps2G OS=Streptococcus suis (strain GZ1) OX=423211 GN=SSGZ1_0561 PE=4 SV=1 - [D5AGQ9_STRGZ]	43.64	13	13	41	385	43.6982	8.77783	0.93875	1.07103	0.876493	0.00012896
D5AJK4	Uncharacterized protein OS=Streptococcus suis (strain GZ1) OX=423211 GN=SSGZ1_1563 PE=4 SV=1 - [D5AJK4_STRGZ]	55.87	7	7	39	179	20.2071	4.2085	1.11074	0.941131	1.18021	0.00136568
G7SKH1	DNA repair protein RecN OS=Streptococcus suis ST1 OX=1004951 GN=recN PE=3 SV=1 - [G7SKH1_STRSU]	22.42	11	11	26	553	62.7233	5.021	0.969796	1.01998	0.950797	0.00961709
A0A075SSM8	Aminotransferase OS=Streptococcus suis 6407 OX=1214179 GN=ID09_08290 PE=3 SV=1 - [A0A075SSM8_STRSU]	16.31	5	5	17	374	42.3206	4.69092	1.05539	0.944956	1.11686	0.00666892
A0A0M9FLI5	Ribonuclease J (Fragment) OS=Streptococcus suis OX=1307 GN=WQ51_08135 PE=4 SV=1 - [A0A0M9FLI5_STRSU]	37.27	1	8	28	220	24.432	8.35303	0.866246	1.00424	0.862588	0.0277557
D5AG71	Putative RNA methylase OS=Streptococcus suis (strain GZ1) OX=423211 GN=SSGZ1_0371 PE=3 SV=1 - [D5AG71_STRGZ]	33.76	14	14	44	388	43.767	8.55811	0.97516	1.00948	0.966002	0.00643827
A0A116JP19	Histidine kinase OS=Streptococcus suis OX=1307 GN=walK_1 PE=4 SV=1 - [A0A116JP19_STRSU]	22.08	10	10	32	462	52.8242	5.22412	0.914297	1.08529	0.842446	0.000726944
A0A0H3MTL6	Ferric uptake regulator family protein OS=Streptococcus suis (strain BM407) OX=568814 GN=SSUBM407_0280 PE=4 SV=1 - [A0A0H3MTL6_STRS4]	47.02	5	5	35	151	17.3846	5.69385	1.04155	0.984355	1.05811	0.0154397
D5AJ74	Regulatory protein, MarR OS=Streptococcus suis (strain GZ1) OX=423211 GN=SSGZ1_1433 PE=4 SV=1 - [D5AJ74_STRGZ]	64.43	8	8	25	149	17.0686	5.64307	1.05266	0.939322	1.12066	0.00830017
A0A1X9I353	Putative ATP-dependent endonuclease OS=Streptococcus suis OX=1307 PE=4 SV=1 - [A0A1X9I353_STRSU]	23.88	14	14	24	695	79.4839	5.04639	0.967665	1.0504	0.921233	0.0291043
A4VSS3	Nucleoid-associated protein SSU05_0194 OS=Streptococcus suis (strain 05ZYH33) OX=391295 GN=SSU05_0194 PE=3 SV=1 - [Y194_STRSY]	85.86	8	8	23	99	10.8675	5.14795	1.10262	0.941027	1.17172	0.00545609
A0A0Z8DSF6	Deoxyuridine 5'-triphosphate nucleotidohydrolase OS=Streptococcus suis OX=1307 GN=dut PE=4 SV=1 - [A0A0Z8DSF6_STRSU]	67.35	8	8	36	147	15.9261	5.14795	1.04854	0.93844	1.11732	0.00581551
A0A0H3MUC1	Peptide chain release factor 2 OS=Streptococcus suis (strain BM407) OX=568814 GN=prfB PE=3 SV=1 - [A0A0H3MUC1_STRS4]	31.87	12	12	37	364	41.3146	4.85596	1.07046	0.904481	1.1835	1.68469e-06
A0A075SGL0	GntR family transcriptional regulator OS=Streptococcus suis 6407 OX=1214179 GN=ID09_04920 PE=4 SV=1 - [A0A075SGL0_STRSU]	58.19	13	13	24	232	26.5829	9.08545	1.08424	0.942853	1.14995	0.000617945
A4VZU7	Cell division protein SepF OS=Streptococcus suis (strain 98HAH33) OX=391296 GN=sepF PE=3 SV=2 - [SEPF_STRS2]	36.9	7	7	31	187	21.6819	5.10986	0.950299	1.09364	0.868931	0.00231743
A4VTI3	Superfamily II helicase OS=Streptococcus suis (strain 05ZYH33) OX=391295 GN=SSU05_0456 PE=4 SV=1 - [A4VTI3_STRSY]	42.19	5	5	22	128	13.8996	8.33838	1.05005	0.943449	1.11299	0.0050509
A0A2K1T0H4	30S ribosomal protein S21 OS=Streptococcus suis OX=1307 GN=rpsU PE=3 SV=1 - [A0A2K1T0H4_STRSU]	46.55	4	4	51	58	6.99397	11.2974	1.03781	0.995606	1.04239	0.0129241
A0A0A7P9V6	DegV OS=Streptococcus suis OX=1307 GN=ChZ00x2 PE=4 SV=1 - [A0A0A7P9V6_STRSU]	20.85	6	7	27	283	30.5835	5.2749	1.01565	0.902142	1.12582	9.19137e-06
A0A0M9FGH8	General stress protein OS=Streptococcus suis OX=1307 GN=LI88_02540 PE=4 SV=1 - [A0A0M9FGH8_STRSU]	50	5	5	15	136	14.0469	8.90967	0.984535	1.13051	0.870874	0.00828367
A4VVA1	Sortase OS=Streptococcus suis (strain 05ZYH33) OX=391295 GN=SSU05_1074 PE=4 SV=1 - [A4VVA1_STRSY]	30.64	7	7	30	235	26.1203	4.85596	0.916277	1.08034	0.848133	0.00104553
D5AIS9	Type I restriction enzyme EcoEI R protein OS=Streptococcus suis (strain GZ1) OX=423211 GN=SSGZ1_1288 PE=4 SV=1 - [D5AIS9_STRGZ]	25.32	20	20	36	774	89.0497	5.98584	0.972854	1.05363	0.923332	0.0112856
A0A0Z8KZE5	Mid-cell-anchored protein Z OS=Streptococcus suis OX=1307 GN=mapZ PE=3 SV=1 - [A0A0Z8KZE5_STRSU]	31.82	11	11	33	484	52.4487	4.51318	1.05792	0.952091	1.11115	3.22204e-05
A4VU70	Putative HsdR OS=Streptococcus suis (strain 05ZYH33) OX=391295 GN=SSU05_0693 PE=4 SV=1 - [A4VU70_STRSY]	20.85	19	19	40	1017	118.24	6.12549	0.948129	1.08506	0.873806	0.000583129
G7SKY7	Putative mercuric resisitant regulatory protein OS=Streptococcus suis ST1 OX=1004951 GN=SSUST1_0505 PE=4 SV=1 - [G7SKY7_STRSU]	62.5	7	7	17	136	15.473	5.42725	1.04277	0.922178	1.13077	0.00440112
A0A0H3MWB5	Thymidylate kinase OS=Streptococcus suis (strain BM407) OX=568814 GN=tmk PE=3 SV=1 - [A0A0H3MWB5_STRS4]	50.94	1	8	21	212	23.7636	5.37646	1.07959	0.990259	1.09021	0.0300834
A0A2K1SX52	Glycosyl transferase OS=Streptococcus suis OX=1307 GN=LI88_11365 PE=4 SV=1 - [A0A2K1SX52_STRSU]	28.78	8	8	28	337	38.7908	6.3667	1.03148	0.97512	1.0578	0.0282939
A0A0Z8VAT9	Thymidine kinase OS=Streptococcus suis OX=1307 GN=tdk PE=3 SV=1 - [A0A0Z8VAT9_STRSU]	64.77	10	10	30	193	22.1492	5.87158	1.08193	0.937879	1.15359	0.0010556
A0A0H3MWD6	D-alanine--D-alanyl carrier protein ligase OS=Streptococcus suis (strain BM407) OX=568814 GN=dltA PE=3 SV=1 - [A0A0H3MWD6_STRS4]	27.79	12	12	34	511	57.1591	4.90674	0.933976	1.02722	0.909224	0.000105369
A0A0M9FKS8	PhoP family transcriptional regulator OS=Streptococcus suis OX=1307 GN=XK26_00720 PE=4 SV=1 - [A0A0M9FKS8_STRSU]	45.3	11	11	42	234	26.7791	5.24951	1.07429	0.951404	1.12916	0.00174492
D5AJM8	NAD+ binding protein: Trk transporter OS=Streptococcus suis (strain GZ1) OX=423211 GN=SSGZ1_1587 PE=4 SV=1 - [D5AJM8_STRGZ]	44.34	7	7	26	221	24.3399	6.26514	1.03627	0.954819	1.0853	0.00894507
A0A0N0DQ88	ATP synthase subunit delta OS=Streptococcus suis OX=1307 GN=atpH PE=3 SV=1 - [A0A0N0DQ88_STRSU]	46.89	8	8	44	177	20.635	6.7124	1.06114	0.978909	1.08401	0.0377399
A0A0Z8BTJ7	NAD kinase OS=Streptococcus suis OX=1307 GN=ppnK PE=3 SV=1 - [A0A0Z8BTJ7_STRSU]	30.15	9	9	25	272	30.3941	9.34912	1.04941	0.976184	1.07502	0.0019018
A0A0M9FI31	Transcriptional repressor NrdR OS=Streptococcus suis OX=1307 GN=nrdR PE=3 SV=1 - [A0A0M9FI31_STRSU]	25.15	4	4	21	163	18.6967	8.66064	0.986515	1.03231	0.955635	0.0486342
A0A0Z8EGR1	YbbR family protein OS=Streptococcus suis OX=1307 GN=ERS132394_01021 PE=4 SV=1 - [A0A0Z8EGR1_STRSU]	36.32	7	7	22	234	25.4741	5.2876	1.02709	0.96027	1.06959	0.00617372
A0A0Z8GY54	Nucleic-acid-binding protein implicated in transcription termination OS=Streptococcus suis OX=1307 GN=ERS132421_01675 PE=4 SV=1 - [A0A0Z8GY54_STRSU]	32.65	4	4	23	98	11.3191	9.5542	1.05739	0.90306	1.1709	0.000697797
A0A0Z8CU68	Pseudouridine synthase OS=Streptococcus suis OX=1307 GN=rluD PE=3 SV=1 - [A0A0Z8CU68_STRSU]	49.49	15	15	39	297	32.7543	7.1665	1.04505	0.969009	1.07848	0.00664196
D5AFK2	Peptidase M22, glycoprotease OS=Streptococcus suis (strain GZ1) OX=423211 GN=SSGZ1_0152 PE=4 SV=1 - [D5AFK2_STRGZ]	40.97	8	8	22	227	24.7959	4.85596	0.943454	1.06613	0.88493	0.000158291
A0A0Z8FNI4	Putative pre-16S rRNA nuclease OS=Streptococcus suis OX=1307 GN=yrrK PE=3 SV=1 - [A0A0Z8FNI4_STRSU]	64.03	1	10	37	139	15.6232	5.21143	1.02184	0.911569	1.12097	0.00120881
A4W460	Ferredoxin--NADP reductase OS=Streptococcus suis (strain 98HAH33) OX=391296 GN=SSU98_1991 PE=3 SV=2 - [FENR_STRS2]	32.92	10	10	28	322	35.0871	5.92236	0.94552	1.03951	0.909578	0.0016754
G8DTK0	Cps1O OS=Streptococcus suis OX=1307 GN=cps1O PE=4 SV=1 - [G8DTK0_STRSU]	33.12	9	9	28	314	36.7439	5.14795	1.00548	0.965848	1.04103	0.00143405
A0A0H3MUC3	Glycosyl transferase family protein OS=Streptococcus suis (strain BM407) OX=568814 GN=SSUBM407_0672 PE=4 SV=1 - [A0A0H3MUC3_STRS4]	27.66	7	7	22	329	38.5737	5.97314	1.05127	0.924151	1.13755	0.000109643
A0A0H3N759	Tryptophan--tRNA ligase OS=Streptococcus suis (strain BM407) OX=568814 GN=trsA PE=3 SV=1 - [A0A0H3N759_STRS4]	56.89	12	12	31	341	38.0235	6.03662	0.942801	1.02833	0.916826	0.0010922
A0A075SSK1	Sugar ABC transporter substrate-binding protein OS=Streptococcus suis 6407 OX=1214179 GN=ID09_08105 PE=4 SV=1 - [A0A075SSK1_STRSU]	25.3	9	9	17	411	45.0541	4.57666	0.953095	1.09659	0.869144	5.98739e-05
A0A123U4W4	50S ribosomal protein L28 OS=Streptococcus suis OX=1307 GN=rpmB PE=3 SV=1 - [A0A123U4W4_STRSU]	77.42	8	8	94	62	6.89382	11.1948	1.07887	0.952618	1.13254	0.0165049
A0A126UPJ6	Glycosyl transferase OS=Streptococcus suis OX=1307 GN=APQ97_09140 PE=4 SV=1 - [A0A126UPJ6_STRSU]	39.52	14	14	35	334	39.3402	8.27979	0.98745	1.01855	0.969464	0.0165153
A0A0H3MUR3	Tagatose 1,6-diphosphate aldolase OS=Streptococcus suis (strain BM407) OX=568814 GN=lacD2 PE=3 SV=1 - [A0A0H3MUR3_STRS4]	38.14	11	11	26	333	36.8297	4.98291	0.945535	1.06334	0.889213	0.000792903
A0A075SH50	Regulatory protein Spx OS=Streptococcus suis 6407 OX=1214179 GN=spxA PE=3 SV=1 - [A0A075SH50_STRSU]	65.41	6	6	20	133	15.3201	7.29834	1.07737	0.974693	1.10534	0.0162067
A0A123UVQ7	Aminotransferase OS=Streptococcus suis OX=1307 GN=ERS132539_02351 PE=3 SV=1 - [A0A123UVQ7_STRSU]	32.05	9	9	22	390	42.7898	4.77979	0.986287	1.05275	0.936869	0.0134182
A4VWH2	TPR repeat protein OS=Streptococcus suis (strain 05ZYH33) OX=391295 GN=SSU05_1495 PE=4 SV=1 - [A4VWH2_STRSY]	25	9	9	23	344	39.3825	4.23389	0.949149	1.07704	0.881255	0.00124507
A0A0H3MUF0	Copper-transporting ATPase OS=Streptococcus suis (strain BM407) OX=568814 GN=copA PE=3 SV=1 - [A0A0H3MUF0_STRS4]	17.61	13	13	21	829	89.1282	6.32861	1.04462	0.95907	1.0892	0.0299475
A0A0M9FGD5	Small ribosomal subunit biogenesis GTPase RsgA OS=Streptococcus suis OX=1307 GN=rsgA PE=3 SV=1 - [A0A0M9FGD5_STRSU]	38.49	9	9	20	291	32.8395	5.46533	1.04977	0.949562	1.10553	0.0437907
A0A0N0DQ62	Uncharacterized protein OS=Streptococcus suis OX=1307 GN=WQ51_02885 PE=4 SV=1 - [A0A0N0DQ62_STRSU]	46.6	5	5	19	103	11.9643	4.88135	1.09782	0.934825	1.17436	0.0051022
A0A075SEB8	tRNA N6-adenosine threonylcarbamoyltransferase OS=Streptococcus suis 6407 OX=1214179 GN=tsaD PE=3 SV=1 - [A0A075SEB8_STRSU]	34.63	8	8	19	335	35.8045	5.03369	0.958329	1.04756	0.914824	0.00104027
A0A2K1T1W9	Uncharacterized protein OS=Streptococcus suis OX=1307 GN=LI88_01210 PE=4 SV=1 - [A0A2K1T1W9_STRSU]	42.36	7	7	14	203	23.0126	8.36768	0.941246	1.09037	0.863239	0.00869856
D5AFI0	Putative folylpolyglutamate synthetase OS=Streptococcus suis (strain GZ1) OX=423211 GN=SSGZ1_0130 PE=3 SV=1 - [D5AFI0_STRGZ]	31.58	12	12	21	418	46.923	4.75439	0.937056	1.05952	0.884419	0.00447371
A0A0K2E3U3	Signal peptidase I OS=Streptococcus suis OX=1307 GN=spsB_2 PE=3 SV=1 - [A0A0K2E3U3_STRSU]	40.19	8	10	32	209	23.87	4.99561	1.021	0.974086	1.04816	0.00650472
D5AHJ3	Phosphoglucomutase OS=Streptococcus suis (strain GZ1) OX=423211 GN=SSGZ1_0851 PE=4 SV=1 - [D5AHJ3_STRGZ]	27.69	11	11	19	502	54.657	4.98291	0.936534	1.02515	0.913554	0.00292489
A0A0H3N3H1	ArsR family regulatory protein OS=Streptococcus suis (strain BM407) OX=568814 GN=SSUBM407_0752 PE=4 SV=1 - [A0A0H3N3H1_STRS4]	34.1	10	11	23	346	40.5417	4.84326	1.03028	0.953058	1.08103	0.0112483
A0A0Z8CVW5	tRNA (guanine-N(7)-)-methyltransferase OS=Streptococcus suis OX=1307 GN=trmB PE=3 SV=1 - [A0A0Z8CVW5_STRSU]	32.55	6	6	16	212	24.2913	6.55127	1.06334	1.015	1.04763	0.04355
G7SLH0	Primosomal protein DnaI OS=Streptococcus suis ST1 OX=1004951 GN=SSUST1_1614 PE=4 SV=1 - [G7SLH0_STRSU]	30.43	7	7	16	299	34.6918	5.71924	0.986596	1.04576	0.943421	0.0262897
A0A075SK13	UPF0291 protein ID09_09125 OS=Streptococcus suis 6407 OX=1214179 GN=ID09_09125 PE=3 SV=1 - [A0A075SK13_STRSU]	52.94	5	5	17	85	9.83506	5.32568	1.01245	0.936515	1.08108	0.0151811
A0A0Z8F498	Transcriptional regulator OS=Streptococcus suis OX=1307 GN=marR PE=4 SV=1 - [A0A0Z8F498_STRSU]	59.03	2	7	21	144	16.7257	8.85107	0.974409	1.06711	0.913128	0.000449214
A0A075SIB9	S1 RNA-binding protein OS=Streptococcus suis 6407 OX=1214179 GN=ID09_03485 PE=4 SV=1 - [A0A075SIB9_STRSU]	41.9	13	13	24	284	32.0365	7.37158	0.965632	1.02191	0.944932	0.00376212
A0A0Z8CRR9	Phosphate starvation-inducible protein PhoH, ATPase OS=Streptococcus suis OX=1307 GN=ybeZ PE=4 SV=1 - [A0A0Z8CRR9_STRSU]	31.76	9	9	19	340	38.1082	5.74463	0.904918	1.03864	0.871254	0.00136723
A0A0N0DPQ4	5'-methylthioadenosine/S-adenosylhomocysteine nucleosidase OS=Streptococcus suis OX=1307 GN=mtnN PE=3 SV=1 - [A0A0N0DPQ4_STRSU]	29.69	5	5	16	229	24.5296	4.65283	1.04191	0.95874	1.08675	0.0238008
A0A2K1SZQ2	Uncharacterized protein OS=Streptococcus suis OX=1307 GN=LI88_06000 PE=4 SV=1 - [A0A2K1SZQ2_STRSU]	88.55	7	7	15	131	14.8232	4.50049	1.07851	0.930716	1.1588	0.000104827
A0A0H3MVZ5	Nucleoside diphosphate kinase OS=Streptococcus suis (strain BM407) OX=568814 GN=ndk PE=3 SV=1 - [A0A0H3MVZ5_STRS4]	52.55	5	5	15	137	15.1609	5.96045	1.03982	0.971193	1.07067	0.0194001
A0A0N0VBT6	Lactoylglutathione lyase OS=Streptococcus suis OX=1307 GN=XK26_02670 PE=4 SV=1 - [A0A0N0VBT6_STRSU]	49.61	1	9	47	127	14.6401	4.83057	0.90962	0.991126	0.917764	0.0297932
A0A0Z8UN31	Ribose-5-phosphate isomerase A OS=Streptococcus suis OX=1307 GN=rpiA PE=3 SV=1 - [A0A0Z8UN31_STRSU]	41.96	8	8	27	224	24.5057	5.05908	0.937603	1.03544	0.905507	0.000454917
A0A075SDH2	DNA-binding protein OS=Streptococcus suis 6407 OX=1214179 GN=ID09_04935 PE=4 SV=1 - [A0A075SDH2_STRSU]	50	9	9	19	222	25.3433	9.01221	0.928197	1.09044	0.85121	2.77732e-06
D5AGU0	Cell envelope-related transcriptional attenuator OS=Streptococcus suis (strain GZ1) OX=423211 GN=SSGZ1_0595 PE=4 SV=1 - [D5AGU0_STRGZ]	25.4	11	12	30	441	50.1753	5.37646	1.07442	0.938644	1.14465	0.0019808
D5AK82	Transcriptional regulator CtsR OS=Streptococcus suis (strain GZ1) OX=423211 GN=SSGZ1_1791 PE=3 SV=1 - [D5AK82_STRGZ]	53.29	7	7	18	152	17.374	5.94775	1.04675	0.924901	1.13174	0.00352571
A0A075SKA4	Chemotaxis protein OS=Streptococcus suis 6407 OX=1214179 GN=ID09_09510 PE=4 SV=1 - [A0A075SKA4_STRSU]	37	4	4	16	100	11.43	6.03662	1.07088	0.995273	1.07597	0.0153475
A0A0Z8M7I6	Probable nicotinate-nucleotide adenylyltransferase OS=Streptococcus suis OX=1307 GN=nadD PE=3 SV=1 - [A0A0Z8M7I6_STRSU]	30	5	5	9	210	24.3817	6.06201	1.02203	0.923692	1.10647	0.0302816
D5AJA0	DNA polymerase III subunit gamma/tau OS=Streptococcus suis (strain GZ1) OX=423211 GN=dnaX PE=3 SV=1 - [D5AJA0_STRGZ]	25.77	2	10	17	555	61.0313	5.09717	1.06893	0.97303	1.09856	0.00857908
A0A075SFS5	MerR family transcriptional regulator OS=Streptococcus suis 6407 OX=1214179 GN=ID09_00830 PE=4 SV=1 - [A0A075SFS5_STRSU]	36.59	4	4	16	123	14.4616	9.43701	1.03733	0.97161	1.06763	0.0376766
D5AGN9	Signal peptidase I OS=Streptococcus suis (strain GZ1) OX=423211 GN=SSGZ1_0539 PE=3 SV=1 - [D5AGN9_STRGZ]	37.22	6	6	19	180	20.7828	5.36377	1.06796	0.943266	1.1322	0.00107008
U5UHR2	Cyclic-di-AMP phosphodiesterase OS=Streptococcus suis T15 OX=1340847 GN=T15_2212 PE=3 SV=1 - [U5UHR2_STRSU]	9.36	5	5	12	641	72.1553	5.13525	0.968243	1.06189	0.911815	0.00678553
A0A0K2E4Y0	Translation initiation factor IF-3 OS=Streptococcus suis OX=1307 GN=infC PE=3 SV=1 - [A0A0K2E4Y0_STRSU]	41.04	10	10	25	173	19.7358	9.78857	1.09995	0.918395	1.19769	0.000120917
A0A0N0VB60	Endonuclease III OS=Streptococcus suis OX=1307 GN=nth PE=3 SV=1 - [A0A0N0VB60_STRSU]	32.85	7	7	23	207	23.1501	8.08936	1.04146	0.929145	1.12089	0.00523644
A0A0Z8F4H9	Cps2A OS=Streptococcus suis OX=1307 GN=ywtF PE=4 SV=1 - [A0A0Z8F4H9_STRSU]	10.81	1	5	13	481	53.3234	5.31299	1.0494	0.931424	1.12666	0.00257778
A4VYB5	Type II secretory pathway, pullulanase PulA and related glycosidases OS=Streptococcus suis (strain 05ZYH33) OX=391295 GN=SSU05_2138 PE=3 SV=1 - [A4VYB5_STRSY]	12.74	8	8	16	683	79.7162	5.31299	0.928525	1.00282	0.925915	0.000404916
A0A116K9K9	Dihydroorotase OS=Streptococcus suis OX=1307 GN=pyrC PE=3 SV=1 - [A0A116K9K9_STRSU]	14.93	7	7	26	422	44.775	5.24951	0.988418	1.04581	0.945121	0.00756187
A0A0K2E7K7	Phosphotransferase family protein OS=Streptococcus suis OX=1307 GN=APQ97_02040 PE=4 SV=1 - [A0A0K2E7K7_STRSU]	38.26	9	9	34	264	30.9146	7.98682	0.947549	1.01044	0.937757	0.00728647
A0A0K2E7Z9	Antitoxin OS=Streptococcus suis OX=1307 GN=yefM PE=3 SV=1 - [A0A0K2E7Z9_STRSU]	80.23	8	8	23	86	9.97412	5.90967	1.08863	0.925216	1.17662	2.63256e-05
A4VUR8	ABC-type antimicrobial peptide transport system, ATPase component OS=Streptococcus suis (strain 05ZYH33) OX=391295 GN=SSU05_0891 PE=4 SV=1 - [A4VUR8_STRSY]	47.6	12	12	30	250	28.4171	6.58057	1.05997	0.928839	1.14118	0.00277224
D5AER3	Regulatory protein, MarR OS=Streptococcus suis (strain GZ1) OX=423211 GN=SSGZ1_1850 PE=4 SV=1 - [D5AER3_STRGZ]	41.61	7	7	17	149	17.2741	8.5874	0.933252	1.09299	0.853849	0.000727102
A4VT43	UPF0340 protein SSU05_0314 OS=Streptococcus suis (strain 05ZYH33) OX=391295 GN=SSU05_0314 PE=3 SV=1 - [Y314_STRSY]	34.57	7	7	15	188	20.406	5.79541	1.05824	0.997377	1.06102	0.00197959
A0A075SHL9	16S rRNA methyltransferase OS=Streptococcus suis 6407 OX=1214179 GN=ID09_02065 PE=3 SV=1 - [A0A075SHL9_STRSU]	24.08	9	9	22	436	49.0185	6.30322	1.02497	0.969111	1.05764	0.0396181
A0A0K2E7X0	GNAT family acetyltransferase OS=Streptococcus suis OX=1307 GN=APQ97_08490 PE=4 SV=1 - [A0A0K2E7X0_STRSU]	44.1	5	5	8	161	17.6226	4.44971	1.04354	0.945211	1.10403	0.030309
D5AJL0	Peptidoglycan glycosyltransferase OS=Streptococcus suis (strain GZ1) OX=423211 GN=SSGZ1_1569 PE=4 SV=1 - [D5AJL0_STRGZ]	21.93	13	13	17	693	75.936	4.71631	0.963009	1.04819	0.918735	0.0074938
A0A116MEV8	Membrane protein OS=Streptococcus suis OX=1307 GN=ERS132437_00698 PE=4 SV=1 - [A0A116MEV8_STRSU]	17.25	5	5	13	284	30.8889	4.93213	0.958131	1.13253	0.84601	0.000530081
A0A075SEZ2	Multidrug ABC transporter ATP-binding protein OS=Streptococcus suis 6407 OX=1214179 GN=ID09_07825 PE=4 SV=1 - [A0A075SEZ2_STRSU]	11.39	7	8	24	632	71.3113	4.81787	0.941532	1.0425	0.903147	0.00308232
A0A0N0DMT2	Dephospho-CoA kinase OS=Streptococcus suis OX=1307 GN=coaE PE=3 SV=1 - [A0A0N0DMT2_STRSU]	25.5	4	4	12	200	22.1787	5.021	1.09084	0.960161	1.1361	0.00116765
A0A0N0DQF7	MarR family transcriptional regulator OS=Streptococcus suis OX=1307 GN=WQ51_00675 PE=4 SV=1 - [A0A0N0DQF7_STRSU]	18.72	4	4	10	219	25.044	5.43994	1.02471	0.934006	1.09711	0.0334664
A4VVU6	50S ribosomal protein L35 OS=Streptococcus suis (strain 05ZYH33) OX=391295 GN=rpmI PE=3 SV=1 - [RL35_STRSY]	50	6	6	47	66	7.6863	12.3813	1.09176	0.976794	1.1177	0.0425108
A0A0H3MTZ4	Putative membrane protein OS=Streptococcus suis (strain BM407) OX=568814 GN=SSUBM407_0401 PE=4 SV=1 - [A0A0H3MTZ4_STRS4]	14.46	15	15	26	927	110.874	8.26514	0.902813	1.05819	0.853167	1.85332e-05
A0A075SIV0	S-adenosylmethionine:tRNA ribosyltransferase-isomerase OS=Streptococcus suis 6407 OX=1214179 GN=queA PE=3 SV=1 - [A0A075SIV0_STRSU]	25.44	7	8	20	342	38.4406	5.30029	1.07768	0.945636	1.13964	0.0208806
A0A0Z8DM84	Sugar metabolism transcriptional regulator OS=Streptococcus suis OX=1307 GN=ulaR PE=4 SV=1 - [A0A0Z8DM84_STRSU]	42.91	7	7	14	247	27.9565	6.69775	0.965719	1.0864	0.888915	0.000221581
A0A0Z8I6U3	Alcohol dehydrogenase OS=Streptococcus suis OX=1307 GN=adhA PE=3 SV=1 - [A0A0Z8I6U3_STRSU]	33.72	8	8	15	341	35.8582	5.14795	0.964697	0.90098	1.07072	0.0164538
A0A0N0DQ95	DNA-binding protein OS=Streptococcus suis OX=1307 GN=nadR_1 PE=4 SV=1 - [A0A0N0DQ95_STRSU]	53.45	9	9	17	174	18.9901	5.75732	1.00338	0.964311	1.04051	0.02587
A0A0Z8FZF4	Uncharacterized protein OS=Streptococcus suis OX=1307 GN=ERS132394_01677 PE=4 SV=1 - [A0A0Z8FZF4_STRSU]	57.94	8	8	25	107	12.4027	9.45166	1.07721	0.945535	1.13926	0.00828783
A0A0Z8BPN1	UvrABC system protein B OS=Streptococcus suis OX=1307 GN=uvrB PE=3 SV=1 - [A0A0Z8BPN1_STRSU]	27.38	18	18	32	661	75.4611	4.98291	0.932128	1.0119	0.921165	0.00752106
A0A0Z8PMC3	Riboflavin biosynthesis protein OS=Streptococcus suis OX=1307 GN=ribF PE=3 SV=1 - [A0A0Z8PMC3_STRSU]	24.76	7	7	16	307	34.7437	5.93506	1.07455	0.90079	1.1929	0.000106092
A4VY85	Uncharacterized protein OS=Streptococcus suis (strain 05ZYH33) OX=391295 GN=SSU05_2108 PE=4 SV=1 - [A4VY85_STRSY]	34.15	4	4	12	205	22.2338	4.28467	0.952781	1.02572	0.928887	0.0139117
A0A075STN0	DNA polymerase III PolC-type OS=Streptococcus suis 6407 OX=1214179 GN=polC PE=3 SV=1 - [A0A075STN0_STRSU]	12.51	17	18	27	1463	164.063	5.16064	0.911109	1.07675	0.846168	6.07648e-05
A0A0Z8GJB2	Heme/copper-type cytochrome/quinol oxidase, subunit 1 OS=Streptococcus suis OX=1307 GN=ERS132393_01840 PE=4 SV=1 - [A0A0Z8GJB2_STRSU]	14.99	6	6	15	507	58.3674	6.55127	1.02378	0.942941	1.08573	0.0302604
A0A0Z8FIE8	Cysteine sulfinate desulfinase/cysteine desulfurase OS=Streptococcus suis OX=1307 GN=iscS_1 PE=3 SV=1 - [A0A0Z8FIE8_STRSU]	37.37	14	14	29	380	41.3237	6.63916	0.967569	1.01422	0.953999	0.00455263
A0A0M9FE15	Membrane protein OS=Streptococcus suis OX=1307 GN=ERS132452_00797 PE=4 SV=1 - [A0A0M9FE15_STRSU]	15.94	4	4	12	251	28.3883	6.18896	0.893743	1.02577	0.871291	0.00147219
A0A0Z8H697	Transcriptional regulator OS=Streptococcus suis OX=1307 GN=ERS132406_01691 PE=4 SV=1 - [A0A0Z8H697_STRSU]	33.98	3	3	12	103	11.8303	9.20264	1.05011	0.892996	1.17594	0.000668461
A0A0M9FJF6	ArsR family transcriptional regulator OS=Streptococcus suis OX=1307 GN=spxA_3 PE=3 SV=1 - [A0A0M9FJF6_STRSU]	44.7	6	6	19	132	14.9509	8.76318	1.0002	1.0484	0.95402	0.0474706
A0A0K2E3Y4	Rrf2 family transcriptional regulator OS=Streptococcus suis OX=1307 GN=ywnA_1 PE=4 SV=1 - [A0A0K2E3Y4_STRSU]	31.65	4	4	8	139	14.997	6.15088	0.998055	1.12254	0.889105	0.0458636
A0A0Z8MGT6	ABC transporter ATPase OS=Streptococcus suis OX=1307 GN=ERS132452_01529 PE=4 SV=1 - [A0A0Z8MGT6_STRSU]	37.82	11	11	24	275	29.7156	5.24951	1.0524	0.888516	1.18444	0.000490338
A0A0H3MXS6	Acetyltransferase (GNAT) family protein OS=Streptococcus suis (strain BM407) OX=568814 GN=SSUBM407_1965 PE=4 SV=1 - [A0A0H3MXS6_STRS4]	40.85	7	7	13	164	18.4193	5.13525	1.0615	0.987113	1.07536	0.00963984
A0A0Z8EE87	Phosphomannose isomerase OS=Streptococcus suis OX=1307 GN=yvyI PE=4 SV=1 - [A0A0Z8EE87_STRSU]	40.26	12	12	26	313	35.0815	5.04639	1.02704	0.956609	1.07362	0.0369456
A0A0Z8MZS7	Bifunctional protein FolD OS=Streptococcus suis OX=1307 GN=folD PE=3 SV=1 - [A0A0Z8MZS7_STRSU]	30.5	8	8	19	282	30.589	5.5415	0.916945	1.08446	0.84553	0.000908297
D5AHB7	Carbamoyl-phosphate synthase small chain OS=Streptococcus suis (strain GZ1) OX=423211 GN=carA PE=3 SV=1 - [D5AHB7_STRGZ]	22.28	7	7	10	359	39.6669	6.32861	0.910525	1.08058	0.842625	0.00401048
Q5IRC1	Mannose-specific PTS IIC (Fragment) OS=Streptococcus suis OX=1307 GN=manM PE=4 SV=1 - [Q5IRC1_STRSU]	18.93	3	3	10	243	24.549	4.95752	0.9145	1.07246	0.852715	0.000217827
A0A0M9FH71	Aspartyl/glutamyl-tRNA(Asn/Gln) amidotransferase subunit C OS=Streptococcus suis OX=1307 GN=gatC PE=3 SV=1 - [A0A0M9FH71_STRSU]	39	3	3	16	100	10.9626	4.7417	0.991312	0.89089	1.11272	0.00342076
A0A0Z8FXP5	Small-conductance mechanosensitive channel OS=Streptococcus suis OX=1307 GN=mscS PE=4 SV=1 - [A0A0Z8FXP5_STRSU]	27.66	8	8	21	282	30.9208	9.24658	1.02534	0.94536	1.08461	0.00163947
A0A0Z8G9M7	Molybdenum ABC transporter ATPase OS=Streptococcus suis OX=1307 GN=hmuV PE=4 SV=1 - [A0A0Z8G9M7_STRSU]	27.41	7	7	11	259	29.1086	5.65576	1.0578	0.953264	1.10966	0.00910603
A0A0Z8EBK7	Serine-type D-Ala-D-Ala carboxypeptidase OS=Streptococcus suis OX=1307 GN=yozE PE=3 SV=1 - [A0A0Z8EBK7_STRSU]	48.39	2	2	9	62	7.18324	4.17041	1.01803	0.911969	1.1163	0.0396553
A0A075SI15	Sugar phosphatase OS=Streptococcus suis 6407 OX=1214179 GN=ID09_02935 PE=4 SV=1 - [A0A075SI15_STRSU]	20.07	6	6	14	269	29.5104	5.04639	1.0519	0.950159	1.10708	0.00168846
D5AIC3	Glycosyl transferase, family 2 OS=Streptococcus suis (strain GZ1) OX=423211 GN=SSGZ1_1131 PE=4 SV=1 - [D5AIC3_STRGZ]	48.32	9	9	19	238	26.4806	5.96045	1.0602	0.960778	1.10348	0.000309243
A0A0H3MV04	1,4-alpha-glucan branching enzyme OS=Streptococcus suis (strain BM407) OX=568814 GN=glgB PE=3 SV=1 - [A0A0H3MV04_STRS4]	23.2	14	14	31	612	72.5683	5.66846	0.981014	1.01015	0.971155	0.00500527
G7SMR9	Glycosyltransferase OS=Streptococcus suis ST1 OX=1004951 GN=SSUST1_0686 PE=4 SV=1 - [G7SMR9_STRSU]	26.75	11	12	30	415	48.0879	6.30322	0.948871	1.02065	0.929675	0.0190385
A0A0H3MTJ4	Mevalonate kinase OS=Streptococcus suis (strain BM407) OX=568814 GN=mvaK1 PE=4 SV=1 - [A0A0H3MTJ4_STRS4]	19.61	6	6	11	311	33.1403	6.17627	1.10292	0.954932	1.15498	0.00618417
A0A075SNV4	Tagatose-6-phosphate ketose isomerase OS=Streptococcus suis 6407 OX=1214179 GN=agaS PE=4 SV=1 - [A0A075SNV4_STRSU]	33.16	10	10	21	389	42.505	4.99561	0.922363	1.07363	0.859105	0.000753413
A0A116MDB7	Membrane protein OS=Streptococcus suis OX=1307 GN=ERS132426_01525 PE=4 SV=1 - [A0A116MDB7_STRSU]	21.56	6	7	13	320	37.582	8.83643	1.04403	0.889241	1.17407	0.00167683
A4W1C8	Ribonuclease HII OS=Streptococcus suis (strain 98HAH33) OX=391296 GN=rnhB PE=3 SV=1 - [RNH2_STRS2]	29.57	6	6	10	257	27.8947	6.26514	0.920593	1.06451	0.8648	0.00070282
A0A075SL32	Membrane protein OS=Streptococcus suis 6407 OX=1214179 GN=ID09_08790 PE=4 SV=1 - [A0A075SL32_STRSU]	17.32	2	2	9	127	14.0109	8.5874	1.04094	0.920023	1.13143	0.0275862
A0A075SQ95	SAM-dependent methyltransferase OS=Streptococcus suis 6407 OX=1214179 GN=ID09_03760 PE=3 SV=1 - [A0A075SQ95_STRSU]	13.18	4	4	8	387	44.1383	8.11865	0.916346	0.999364	0.916929	0.0222046
A0A0K2E453	PadR family transcriptional regulator OS=Streptococcus suis OX=1307 GN=A6M16_01335 PE=4 SV=1 - [A0A0K2E453_STRSU]	37.96	4	4	11	108	12.6584	5.21143	1.06586	0.970726	1.098	0.0153002
A4VX07	Phosphopantetheine adenylyltransferase OS=Streptococcus suis (strain 05ZYH33) OX=391295 GN=coaD PE=3 SV=1 - [COAD_STRSY]	50.62	7	8	21	162	18.3357	5.24951	1.08251	0.928985	1.16526	0.00411202
A0A0Z8SW09	Esterase OS=Streptococcus suis OX=1307 GN=ERS132536_01736 PE=4 SV=1 - [A0A0Z8SW09_STRSU]	13.69	3	3	7	241	28.0032	5.09717	1.03442	0.919123	1.12545	0.0335176
D5AJV5	Ribosomal protein L7Ae/L30e/S12e/Gadd45 OS=Streptococcus suis (strain GZ1) OX=423211 GN=SSGZ1_1664 PE=4 SV=1 - [D5AJV5_STRGZ]	39.22	3	3	9	102	11.026	9.56885	1.02181	0.966672	1.05704	0.0484059
A0A0H3MXE2	LemA family protein OS=Streptococcus suis (strain BM407) OX=568814 GN=SSUBM407_1815 PE=4 SV=1 - [A0A0H3MXE2_STRS4]	47.98	10	10	22	198	22.9921	7.15186	1.01156	0.950299	1.06446	0.02982
A0A0N0VCM4	Integral membrane protein OS=Streptococcus suis OX=1307 GN=ybhL PE=3 SV=1 - [A0A0N0VCM4_STRSU]	7.73	1	1	5	233	25.0973	9.70068	1.13298	0.971519	1.1662	0.0257765
A0A075SQ78	Glycosyl transferase OS=Streptococcus suis 6407 OX=1214179 GN=ID09_03685 PE=4 SV=1 - [A0A075SQ78_STRSU]	20.25	7	7	19	326	37.7094	6.69775	1.02175	0.948397	1.07735	0.0342729
D5AF05	Putative nrdI-like protein OS=Streptococcus suis (strain GZ1) OX=423211 GN=SSGZ1_1942 PE=3 SV=1 - [D5AF05_STRGZ]	33.33	4	4	12	108	12.047	4.61475	1.04744	0.918038	1.14096	0.0185387
A0A0Z8BHN7	Integral membrane protein OS=Streptococcus suis OX=1307 GN=ERS132462_00917 PE=4 SV=1 - [A0A0Z8BHN7_STRSU]	8.93	3	3	15	280	31.5709	8.66064	0.919317	1.10014	0.835637	0.0109664
D5AHS1	Helix-turn-helix motif containing protein OS=Streptococcus suis (strain GZ1) OX=423211 GN=SSGZ1_0929 PE=4 SV=1 - [D5AHS1_STRGZ]	20.3	5	5	11	266	29.908	4.76709	1.05279	0.979765	1.07454	0.000133039
A4VSR3	Predicted flavoprotein OS=Streptococcus suis (strain 05ZYH33) OX=391295 GN=SSU05_0183 PE=4 SV=1 - [A4VSR3_STRSY]	17.9	6	6	13	391	42.7501	7.18115	0.931809	1.10063	0.846616	0.000173431
A0A123TPM8	Glucosamine-6-phosphate deaminase OS=Streptococcus suis OX=1307 GN=nagB PE=3 SV=1 - [A0A123TPM8_STRSU]	20.09	1	3	7	234	25.3819	4.71631	0.926156	1.0829	0.855252	0.00648829
A0A0N0VCJ5	ManO OS=Streptococcus suis OX=1307 GN=ERS132551_00212 PE=4 SV=1 - [A0A0N0VCJ5_STRSU]	28.46	4	4	11	123	13.7393	9.72998	1.07638	0.946873	1.13677	0.0170151
A0A0M9FFK8	Acyltransferase OS=Streptococcus suis OX=1307 GN=XK27_09800 PE=4 SV=1 - [A0A0M9FFK8_STRSU]	10.35	7	7	10	599	66.8684	7.2251	0.963502	1.05071	0.916998	0.0482856
A0A0Z8CVC6	AraC family transcriptional regulator OS=Streptococcus suis OX=1307 GN=tetD PE=4 SV=1 - [A0A0Z8CVC6_STRSU]	14.39	3	3	8	278	31.4548	5.05908	0.97898	1.04088	0.940528	0.0157623
A0A0M9FMG9	Pyrrolidone-carboxylate peptidase OS=Streptococcus suis OX=1307 GN=pcp PE=3 SV=1 - [A0A0M9FMG9_STRSU]	36.74	6	6	14	215	23.2381	5.18604	1.05777	0.947454	1.11644	3.02944e-05
A0A075SKB2	Pyrroline-5-carboxylate reductase OS=Streptococcus suis 6407 OX=1214179 GN=proC PE=3 SV=1 - [A0A075SKB2_STRSU]	17.24	3	3	6	261	27.1985	8.57275	0.970423	1.07118	0.905935	0.0221756
A0A0Z8BK60	Esterase OS=Streptococcus suis OX=1307 GN=frmB PE=4 SV=1 - [A0A0Z8BK60_STRSU]	31.78	8	8	17	258	29.6767	5.50342	0.927754	1.07829	0.860391	0.00660161
A0A0M9FJH1	S4 domain-containing protein YaaA OS=Streptococcus suis OX=1307 GN=ERS132536_00667 PE=4 SV=1 - [A0A0M9FJH1_STRSU]	29.92	5	5	14	127	14.4148	9.59814	1.08566	0.955562	1.13614	0.000306873
A4VT41	Hydroxymethylpyrimidine/phosphomethylpyrimidine kinase OS=Streptococcus suis (strain 05ZYH33) OX=391295 GN=SSU05_0312 PE=4 SV=1 - [A4VT41_STRSY]	32.41	7	7	14	253	27.3303	4.89404	0.916817	1.0736	0.853966	0.00040242
A0A0Z8CW89	L-asparaginase/ Glu-tRNAGln amidotransferase subunit D OS=Streptococcus suis OX=1307 GN=ansB PE=4 SV=1 - [A0A0Z8CW89_STRSU]	19.02	5	6	14	305	33.3524	5.65576	0.949428	1.08642	0.873908	0.0128437
G7SKF6	Peptidoglycan GlcNAc deacetylase OS=Streptococcus suis ST1 OX=1004951 GN=pgdA PE=4 SV=1 - [G7SKF6_STRSU]	10.97	6	6	12	465	51.54	6.21436	1.02556	0.903285	1.13536	0.00560476
A0A0Z8XVN4	N-acetylmuramic acid 6-phosphate etherase OS=Streptococcus suis OX=1307 GN=murQ PE=3 SV=1 - [A0A0Z8XVN4_STRSU]	22.11	6	6	10	303	32.5739	4.97021	0.997323	1.12488	0.8866	0.00669778
A0A075SRK4	Glucuronyl hydrolase OS=Streptococcus suis 6407 OX=1214179 GN=ID09_06455 PE=4 SV=1 - [A0A075SRK4_STRSU]	19.44	7	7	11	396	45.6587	5.60498	1.03539	0.927598	1.1162	0.00407615
D5AJ62	Transcriptional regulator, PadR family protein OS=Streptococcus suis (strain GZ1) OX=423211 GN=SSGZ1_1421 PE=4 SV=1 - [D5AJ62_STRGZ]	45.95	4	4	12	111	12.7935	5.57959	1.03983	0.933891	1.11344	0.0152719
A0A0H3MU09	Signal peptidase I OS=Streptococcus suis (strain BM407) OX=568814 GN=SSUBM407_0412 PE=3 SV=1 - [A0A0H3MU09_STRS4]	39.29	7	7	12	196	22.4885	5.96045	0.887704	1.01519	0.874421	0.00683087
D5AH97	Phosphoribosylformylglycinamidine (FGAM) synthase, synthetase domain protein OS=Streptococcus suis (strain GZ1) OX=423211 GN=SSGZ1_0755 PE=4 SV=1 - [D5AH97_STRGZ]	23.36	3	3	7	137	15.791	4.51318	0.935132	1.07891	0.866737	0.0243327
G7SLH1	Replication initiation/membrane attachment protein OS=Streptococcus suis ST1 OX=1004951 GN=SSUST1_1615 PE=4 SV=1 - [G7SLH1_STRSU]	19.06	7	7	10	383	43.1052	7.35693	0.907944	0.980856	0.925664	0.00176584
D5AHS5	ABC transporter related protein OS=Streptococcus suis (strain GZ1) OX=423211 GN=SSGZ1_0933 PE=4 SV=1 - [D5AHS5_STRGZ]	13.3	8	8	13	579	64.6157	6.60986	0.911388	1.06047	0.859421	0.000679359
D5AHL9	Coenzyme A disulfide reductase OS=Streptococcus suis (strain GZ1) OX=423211 GN=SSGZ1_0877 PE=4 SV=1 - [D5AHL9_STRGZ]	17.57	8	8	8	552	59.6935	5.57959	1.03638	0.908376	1.14091	0.000608635
A0A075SGT1	Protein translocase subunit SecY OS=Streptococcus suis 6407 OX=1214179 GN=secY PE=3 SV=1 - [A0A075SGT1_STRSU]	13.76	8	8	20	436	47.8711	9.64209	0.964887	1.06359	0.907197	0.00174995
D5AHU3	Putative sugar ABC transporter, permease protein OS=Streptococcus suis (strain GZ1) OX=423211 GN=SSGZ1_0951 PE=3 SV=1 - [D5AHU3_STRGZ]	6.31	2	2	6	317	33.0339	9.37842	0.931481	1.10238	0.844973	0.0152264
D5AHR6	Regulatory protein, DeoR OS=Streptococcus suis (strain GZ1) OX=423211 GN=SSGZ1_0924 PE=4 SV=1 - [D5AHR6_STRGZ]	29.41	5	5	6	255	28.8119	5.92236	0.992962	0.912994	1.08759	0.0470611
A0A0Z8FQU0	Uncharacterized protein OS=Streptococcus suis OX=1307 GN=ERS132399_01344 PE=4 SV=1 - [A0A0Z8FQU0_STRSU]	32.14	5	5	28	56	6.13541	10.1108	1.10543	0.984899	1.12238	0.0124711
D5AK31	Serine acetyltransferase OS=Streptococcus suis (strain GZ1) OX=423211 GN=SSGZ1_1740 PE=3 SV=1 - [D5AK31_STRGZ]	32.2	7	7	14	205	22.3977	7.86963	0.922859	1.08192	0.852986	0.000104103
A0A0Z8C2Z3	Membrane protein OS=Streptococcus suis OX=1307 GN=ERS132394_00175 PE=4 SV=1 - [A0A0Z8C2Z3_STRSU]	16.95	2	2	8	118	13.5304	9.12939	0.962813	0.986014	0.97647	0.0061785
A0A075SII3	Membrane protein OS=Streptococcus suis 6407 OX=1214179 GN=ID09_03815 PE=4 SV=1 - [A0A075SII3_STRSU]	13.75	4	4	17	269	29.666	8.74854	0.913918	1.05153	0.869135	0.00272034
G7SL59	Dihydrofolate reductase OS=Streptococcus suis ST1 OX=1004951 GN=SSUST1_1001 PE=3 SV=1 - [G7SL59_STRSU]	46.47	9	9	21	170	19.486	7.62061	1.04794	0.979711	1.06964	0.0315948
A4VVT1	ABC-type uncharacterized transport system, permease component OS=Streptococcus suis (strain 05ZYH33) OX=391295 GN=SSU05_1254 PE=3 SV=1 - [A4VVT1_STRSY]	11.17	2	2	5	197	21.1758	9.26123	1.0694	0.986659	1.08386	0.0340385
A0A0Z8DYC7	Uncharacterized protein OS=Streptococcus suis OX=1307 GN=ERS132402_00202 PE=4 SV=1 - [A0A0Z8DYC7_STRSU]	43	5	5	19	100	11.9391	4.58936	0.959354	1.10914	0.86495	0.00480653
A0A0H3MW63	Type I restriction-modification system M protein OS=Streptococcus suis (strain BM407) OX=568814 GN=SSUBM407_1350 PE=4 SV=1 - [A0A0H3MW63_STRS4]	19.3	10	10	12	487	56.7686	5.04639	1.07098	0.948749	1.12884	0.00138536
A0A116KW43	Uronate isomerase OS=Streptococcus suis OX=1307 GN=uxaC PE=3 SV=1 - [A0A116KW43_STRSU]	12.47	5	5	7	465	53.7488	5.30029	0.960598	1.05167	0.913405	0.00703071
U5UJF9	IS5 family transposase OS=Streptococcus suis T15 OX=1340847 GN=T15_1397 PE=4 SV=1 - [U5UJF9_STRSU]	29.76	5	5	11	168	19.7912	7.53271	1.07805	0.938075	1.14922	0.00509116
A0A0H3MVN8	Putative methyltransferase OS=Streptococcus suis (strain BM407) OX=568814 GN=SSUBM407_0956 PE=4 SV=1 - [A0A0H3MVN8_STRS4]	10.57	2	2	7	227	26.0279	6.34131	0.931929	1.00779	0.924722	0.0309905
A0A075SHP6	Protein DltD OS=Streptococcus suis 6407 OX=1214179 GN=ID09_06820 PE=3 SV=1 - [A0A075SHP6_STRSU]	16.15	6	6	10	421	48.8465	8.86572	0.982988	0.879845	1.11723	0.031434
A0A075SFR8	GTPase HflX OS=Streptococcus suis 6407 OX=1214179 GN=hflX PE=3 SV=1 - [A0A075SFR8_STRSU]	26.2	11	11	19	416	47.0533	5.41455	0.917626	1.02296	0.897028	0.0023588
A0A0M9FN71	GntR family transcriptional regulator OS=Streptococcus suis OX=1307 GN=WQ51_02220 PE=4 SV=1 - [A0A0M9FN71_STRSU]	36.55	10	10	18	238	26.949	5.66846	1.01732	0.884888	1.14966	0.000387591
A0A0K2E8P6	LuxR family transcriptional regulator OS=Streptococcus suis OX=1307 GN=APQ97_01255 PE=4 SV=1 - [A0A0K2E8P6_STRSU]	15.83	3	3	7	259	29.4709	5.07178	0.900138	1.05273	0.855048	0.004155
A0A0M9FGW9	FAD:protein FMN transferase OS=Streptococcus suis OX=1307 GN=XK27_07140 PE=3 SV=1 - [A0A0M9FGW9_STRSU]	24.11	7	7	12	336	36.7446	4.65283	1.05065	0.977618	1.0747	0.0275289
A4VSE5	Putative competence-damage inducible protein OS=Streptococcus suis (strain 05ZYH33) OX=391295 GN=cinA PE=3 SV=2 - [CINA_STRSY]	14.76	5	5	7	393	42.9353	4.80518	1.05157	0.939779	1.11896	0.0153823
A0A075SFL4	Glycosyl transferase family 1 OS=Streptococcus suis 6407 OX=1214179 GN=ID09_03250 PE=4 SV=1 - [A0A075SFL4_STRSU]	8.43	4	4	11	332	37.5183	6.53662	1.08333	0.91231	1.18746	0.000284944
A4VUY1	Uncharacterized protein OS=Streptococcus suis (strain 05ZYH33) OX=391295 GN=SSU05_0954 PE=4 SV=1 - [A4VUY1_STRSY]	37.84	3	3	6	74	8.36036	4.88135	1.07758	0.928452	1.16063	0.000222932
A0A0N0DPB6	Transcriptional regulator (Fragment) OS=Streptococcus suis OX=1307 GN=WQ51_08090 PE=4 SV=1 - [A0A0N0DPB6_STRSU]	23.66	5	5	9	279	32.6806	6.80029	0.924663	1.01719	0.909037	0.0300783
A0A0K2E3D6	50S ribosomal protein L36 OS=Streptococcus suis OX=1307 GN=rpmJ PE=3 SV=1 - [A0A0K2E3D6_STRSU]	60.53	2	2	15	38	4.41838	10.6089	1.04605	1.13547	0.921246	0.0173243
A0A0H3MYL2	Putative membrane protein OS=Streptococcus suis (strain BM407) OX=568814 GN=SSUBM407_0671 PE=4 SV=1 - [A0A0H3MYL2_STRS4]	11.72	5	5	11	435	49.7531	9.34912	0.941807	1.07713	0.874365	0.00435539
A0A075SDC1	Spermidine/putrescine ABC transporter substrate-binding protein OS=Streptococcus suis 6407 OX=1214179 GN=ID09_04675 PE=4 SV=1 - [A0A075SDC1_STRSU]	12.64	4	4	8	356	40.6817	4.4624	0.937756	1.03321	0.907613	0.000626922
A0A0M9FIX5	Ribonuclease P protein component OS=Streptococcus suis OX=1307 GN=rnpA PE=3 SV=1 - [A0A0M9FIX5_STRSU]	43.7	6	6	14	119	14.1148	10.1255	1.06794	0.981194	1.08841	0.00973719
A0A0Z8Z0R5	OsmC-like protein OS=Streptococcus suis OX=1307 GN=ERS132462_01972 PE=4 SV=1 - [A0A0Z8Z0R5_STRSU]	26.19	3	3	7	126	13.9771	5.04639	0.865852	1.01862	0.850023	0.000418371
A0A0Z8GGL8	Zeta toxin OS=Streptococcus suis OX=1307 GN=pezT PE=4 SV=1 - [A0A0Z8GGL8_STRSU]	11.16	3	3	5	251	28.6357	6.23975	0.935036	1.00203	0.933144	0.00727444
A0A0N0DLM2	DNA repair protein RadA OS=Streptococcus suis OX=1307 GN=radA PE=3 SV=1 - [A0A0N0DLM2_STRSU]	17.63	4	4	6	397	43.2658	5.66846	0.93555	1.02959	0.908663	0.0134671
D5AJ97	Peptidase M42 OS=Streptococcus suis (strain GZ1) OX=423211 GN=SSGZ1_1456 PE=3 SV=1 - [D5AJ97_STRGZ]	23.26	8	8	10	344	37.6956	5.19873	0.932343	1.06192	0.877982	0.0158742
A0A0Z8E8N6	Pseudouridine synthase OS=Streptococcus suis OX=1307 GN=rluC PE=4 SV=1 - [A0A0Z8E8N6_STRSU]	20.83	6	6	8	288	33.1058	9.27588	1.12197	0.999065	1.12302	0.025728
Q5H852	Uncharacterized protein (Fragment) OS=Streptococcus suis OX=1307 PE=4 SV=1 - [Q5H852_STRSU]	27.31	5	6	10	249	28.0095	5.8335	1.081	0.962964	1.12258	0.00381825
A4VUY5	Putative adenine phosphoribosyltransferase OS=Streptococcus suis (strain 05ZYH33) OX=391295 GN=SSU05_0958 PE=4 SV=1 - [A4VUY5_STRSY]	31.43	5	5	6	175	19.4144	5.64307	1.04719	0.993555	1.05399	0.00573625
A0A0M9FI76	NUDIX hydrolase OS=Streptococcus suis OX=1307 GN=XK27_04400 PE=4 SV=1 - [A0A0M9FI76_STRSU]	38.71	6	6	13	155	18.1621	5.21143	1.06681	0.977509	1.09136	0.000555901
A0A075SLQ6	Membrane protein OS=Streptococcus suis 6407 OX=1214179 GN=ID09_09775 PE=4 SV=1 - [A0A075SLQ6_STRSU]	6.2	1	1	6	129	13.9057	8.71924	0.983433	1.08598	0.905569	0.0377903
A0A0M9FGC6	Phosphoesterase OS=Streptococcus suis OX=1307 GN=XK26_06735 PE=3 SV=1 - [A0A0M9FGC6_STRSU]	17.14	3	3	7	175	19.8396	5.18604	0.93637	1.04558	0.895548	0.00224623
D5AJ04	Bacteriophage U153 int protein for U153 integrase OS=Streptococcus suis (strain GZ1) OX=423211 GN=SSGZ1_1363 PE=4 SV=1 - [D5AJ04_STRGZ]	29.57	7	7	11	230	26.7557	8.35303	1.03498	0.890438	1.16233	0.0115839
A0A075SI49	ABC transporter OS=Streptococcus suis 6407 OX=1214179 GN=ID09_05435 PE=4 SV=1 - [A0A075SI49_STRSU]	13.82	5	5	7	304	34.3003	6.55127	0.90076	1.04747	0.85994	0.00244202
A0A0M9FNC4	Polysaccharide biosynthesis protein OS=Streptococcus suis OX=1307 GN=WQ51_02615 PE=4 SV=1 - [A0A0M9FNC4_STRSU]	7.88	5	5	14	546	61.0635	9.59814	0.90991	1.07863	0.843578	0.00075333
A0A0M9FI83	Glycogen synthase OS=Streptococcus suis OX=1307 GN=glgA PE=3 SV=1 - [A0A0M9FI83_STRSU]	15.18	7	7	13	481	55.5475	5.37646	0.974827	1.04794	0.93023	0.0243377
D5AI36	Uncharacterized protein OS=Streptococcus suis (strain GZ1) OX=423211 GN=SSGZ1_1044 PE=4 SV=1 - [D5AI36_STRGZ]	12.5	1	2	2	224	25.4022	6.354	1.04844	0.88865	1.17981	0.0416759
A0A0Z8FEJ8	Transcriptional regulator OS=Streptococcus suis OX=1307 GN=pezA PE=4 SV=1 - [A0A0Z8FEJ8_STRSU]	27.22	4	4	8	158	18.2501	4.79248	0.98479	0.912103	1.07969	0.0213545
A0A0N0DMG5	ADP-ribose pyrophosphatase OS=Streptococcus suis OX=1307 GN=XK27_07525 PE=4 SV=1 - [A0A0N0DMG5_STRSU]	31.22	5	5	5	205	23.0666	4.79248	0.906234	1.04654	0.865932	0.000293239
M1V3D5	Prephenate dehydratase OS=Streptococcus suis OX=1307 GN=pheA PE=4 SV=1 - [M1V3D5_STRSU]	14.18	3	4	6	275	30.4548	5.021	1.05955	0.922529	1.14853	0.0152716
A0A0M9FDT0	Galactokinase (Fragment) OS=Streptococcus suis OX=1307 GN=XK26_10540 PE=3 SV=1 - [A0A0M9FDT0_STRSU]	11.86	3	3	3	312	34.5435	5.021	0.897426	1.03137	0.870129	0.00308865
A0A0K2E537	Cystathionine gamma-synthase OS=Streptococcus suis OX=1307 GN=metI PE=3 SV=1 - [A0A0K2E537_STRSU]	17.63	7	7	12	363	39.8093	5.09717	0.924259	1.07334	0.861104	0.00846512
A0A0Z8CSX3	Transport permease protein OS=Streptococcus suis OX=1307 GN=ERS132394_00165 PE=3 SV=1 - [A0A0Z8CSX3_STRSU]	7.09	2	3	11	268	30.4616	9.49561	1.06477	0.946048	1.12549	0.00319977
A0A075SFW0	Glycerophosphodiester phosphodiesterase OS=Streptococcus suis 6407 OX=1214179 GN=ID09_00965 PE=4 SV=1 - [A0A075SFW0_STRSU]	13.31	7	7	9	586	67.7088	7.12256	0.894344	1.05068	0.851207	0.000822921
A0A0M9FG00	Acyl carrier protein OS=Streptococcus suis OX=1307 GN=acpP PE=3 SV=1 - [A0A0M9FG00_STRSU]	10.98	1	1	6	82	9.50969	4.09424	0.952432	1.13465	0.839404	0.032679
D5AFW6	Diphosphomevalonate decarboxylase OS=Streptococcus suis (strain GZ1) OX=423211 GN=SSGZ1_0266 PE=4 SV=1 - [D5AFW6_STRGZ]	9.09	3	3	7	341	37.0468	5.57959	1.01897	0.935884	1.08878	0.0403229
A0A075SK16	Uncharacterized protein OS=Streptococcus suis 6407 OX=1214179 GN=ID09_06650 PE=4 SV=1 - [A0A075SK16_STRSU]	11.33	2	2	5	203	23.8119	4.57666	1.05842	0.890737	1.18826	0.0324591
Q6XYR5	Putative abortive infection protein AbiGII (Fragment) OS=Streptococcus suis OX=1307 PE=4 SV=1 - [Q6XYR5_STRSU]	12.33	3	3	6	219	25.368	5.33838	0.890588	1.00156	0.889197	0.00340502
A0A0M9FNA4	Energy-coupling factor transporter ATP-binding protein EcfA OS=Streptococcus suis OX=1307 GN=cbiO PE=3 SV=1 - [A0A0M9FNA4_STRSU]	15.11	3	3	6	278	31.4181	4.71631	1.02785	0.924123	1.11224	0.0402898
A0A0Z8HBD2	Lysophospholipase L1 and related esterase OS=Streptococcus suis OX=1307 GN=ERS132399_02383 PE=4 SV=1 - [A0A0Z8HBD2_STRSU]	26.83	4	4	7	205	23.1636	4.93213	1.09826	0.972482	1.12934	0.0049304
A0A0M9FMR1	ABC transporter ATP-binding protein (Fragment) OS=Streptococcus suis OX=1307 GN=WQ51_04505 PE=4 SV=1 - [A0A0M9FMR1_STRSU]	11.08	4	4	7	370	40.9008	4.91943	0.966104	1.03423	0.934125	0.0466808
A0A0Z8CUL9	Putative gluconeogenesis factor OS=Streptococcus suis OX=1307 GN=ERS132393_00214 PE=3 SV=1 - [A0A0Z8CUL9_STRSU]	7.1	2	2	4	324	35.6751	5.07178	0.936221	1.11123	0.842505	0.000491795
A0A0Z8Y6U5	Holliday junction ATP-dependent DNA helicase RuvB OS=Streptococcus suis OX=1307 GN=ruvB PE=3 SV=1 - [A0A0Z8Y6U5_STRSU]	10.53	3	3	4	323	36.3716	4.86865	1.05057	1.0321	1.0179	0.0480448
A0A0H3N4R6	Putative DNA polymerase III, delta' subunit OS=Streptococcus suis (strain BM407) OX=568814 GN=holB PE=4 SV=1 - [A0A0H3N4R6_STRS4]	6.12	2	2	3	294	33.3666	6.39209	0.904224	1.06761	0.846959	0.000360349
A0A0Z8ASB2	HAD superfamily hydrolase OS=Streptococcus suis OX=1307 GN=nagD PE=4 SV=1 - [A0A0Z8ASB2_STRSU]	29.32	4	4	5	249	28.9095	4.61475	1.05549	0.948049	1.11333	0.0246704
A0A0Z8KZA2	Sensor histidine kinase OS=Streptococcus suis OX=1307 GN=vraS PE=4 SV=1 - [A0A0Z8KZA2_STRSU]	21.6	6	7	10	338	38.5458	5.50342	0.918815	0.968773	0.948432	0.0460224
A4VWE0	Serine/threonine transporter SstT OS=Streptococcus suis (strain 05ZYH33) OX=391295 GN=sstT PE=3 SV=1 - [SSTT_STRSY]	5.83	2	2	5	360	37.6039	9.48096	0.936004	1.11523	0.839291	0.00267171
A0A075SFN3	Histidine triad (HIT) protein OS=Streptococcus suis 6407 OX=1214179 GN=ID09_00655 PE=4 SV=1 - [A0A075SFN3_STRSU]	24.8	2	2	3	125	14.5003	5.19873	1.15859	1.00888	1.14839	0.0322156
A0A0Z8MAR8	ABC transporter OS=Streptococcus suis OX=1307 GN=lolD_3 PE=4 SV=1 - [A0A0Z8MAR8_STRSU]	13.33	3	3	5	195	21.4444	5.94775	0.906447	1.00836	0.898929	0.0200848
A0A0H3MV52	Uncharacterized protein OS=Streptococcus suis (strain BM407) OX=568814 GN=SSUBM407_0959 PE=4 SV=1 - [A0A0H3MV52_STRS4]	18.69	5	5	8	289	32.9197	5.22412	0.966548	1.03875	0.930493	0.0266035
G7SDR3	Rhamnan synthesis protein F family protein OS=Streptococcus suis D12 OX=1004952 GN=SSUD12_0668 PE=4 SV=1 - [G7SDR3_STRSU]	15.16	9	10	21	574	67.7801	5.80811	1.0673	0.936628	1.13951	0.00462071
A0A0Z8EXG8	UPF0246 protein ERS132394_01208 OS=Streptococcus suis OX=1307 GN=yaaA PE=3 SV=1 - [A0A0Z8EXG8_STRSU]	22.54	6	6	7	244	28.4796	8.70459	1.03266	0.901818	1.14509	0.038474
C7EN57	Sortase F OS=Streptococcus suis OX=1307 GN=srtF PE=4 SV=1 - [C7EN57_STRSU]	11.76	3	3	6	289	32.516	6.22705	0.906918	1.07671	0.842305	0.00219679
A0A0N0VCK8	Putative sporulation transcription regulator WhiA OS=Streptococcus suis OX=1307 GN=whiA PE=3 SV=1 - [A0A0N0VCK8_STRSU]	14.1	5	5	8	305	34.018	6.06201	0.891141	1.05831	0.842044	7.89947e-05
A0A075SQ00	1,2-diacylglycerol 3-glucosyltransferase OS=Streptococcus suis 6407 OX=1214179 GN=ID09_03255 PE=4 SV=1 - [A0A075SQ00_STRSU]	5.72	3	3	7	437	49.4599	5.75732	1.09885	0.943559	1.16458	6.26681e-05
A0A0H3MUX8	Putative A/G-specific adenine glycosylase OS=Streptococcus suis (strain BM407) OX=568814 GN=mutY PE=4 SV=1 - [A0A0H3MUX8_STRS4]	12.23	4	4	8	376	43.3141	5.35107	0.989465	0.933676	1.05975	0.0256341
A0A0M9FLH5	Cardiolipin synthetase (Fragment) OS=Streptococcus suis OX=1307 GN=WQ51_07420 PE=3 SV=1 - [A0A0M9FLH5_STRSU]	8.62	6	6	9	487	56.4451	7.29834	0.969883	1.03618	0.936015	0.0431699
G7SNL7	Phosphotransferase system, mannose/fructose/N-acetylgalactosamine-specific component IID OS=Streptococcus suis ST1 OX=1004951 GN=SSUST1_0746 PE=4 SV=1 - [G7SNL7_STRSU]	9.59	3	3	4	271	29.5008	8.45557	1.05175	0.953839	1.10265	0.0233506
A0A075SR98	Pantothenate kinase OS=Streptococcus suis 6407 OX=1214179 GN=coaA PE=3 SV=1 - [A0A075SR98_STRSU]	10.13	4	4	9	306	36.024	8.07471	0.933037	1.05695	0.882767	0.00807189
A0A0Z8DZN4	Cro/CI family transcriptional regulator OS=Streptococcus suis OX=1307 GN=ERS132372_00115 PE=4 SV=1 - [A0A0Z8DZN4_STRSU]	39.44	3	3	7	71	8.15933	5.05908	1.06154	0.905439	1.1724	0.00224621
A0A075SI84	Uncharacterized protein OS=Streptococcus suis 6407 OX=1214179 GN=ID09_08285 PE=4 SV=1 - [A0A075SI84_STRSU]	10.8	3	3	6	389	44.7937	5.13525	0.863789	1.02656	0.841444	0.0074442
A0A0M9FEU7	GNAT family acetyltransferase OS=Streptococcus suis OX=1307 GN=XK26_08775 PE=4 SV=1 - [A0A0M9FEU7_STRSU]	18.18	2	2	2	143	16.1704	7.57666	1.04899	0.934575	1.12242	0.014872
A4VUJ7	tRNA (guanine-N(1)-)-methyltransferase OS=Streptococcus suis (strain 05ZYH33) OX=391295 GN=trmD PE=3 SV=1 - [TRMD_STRSY]	24.07	4	4	6	241	27.6919	4.81787	1.09661	0.966014	1.13519	0.0267409
A0A0M9FND8	Membrane protein OS=Streptococcus suis OX=1307 GN=WQ51_02125 PE=4 SV=1 - [A0A0M9FND8_STRSU]	4.4	1	1	2	182	19.9301	9.99365	0.949943	1.08859	0.872636	0.0296383
A0A0Z8FEI3	Phosphatase OS=Streptococcus suis OX=1307 GN=ERS132411_00799 PE=4 SV=1 - [A0A0Z8FEI3_STRSU]	8.68	2	2	3	265	29.8437	4.69092	1.03915	0.924175	1.12441	0.000674718
D5AEY2	Putative ATPase OS=Streptococcus suis (strain GZ1) OX=423211 GN=SSGZ1_1919 PE=4 SV=1 - [D5AEY2_STRGZ]	9.35	3	3	4	428	47.3626	6.354	1.02885	0.983493	1.04612	0.0262211
D5AJW7	Predicted ATPase or kinase OS=Streptococcus suis (strain GZ1) OX=423211 GN=SSGZ1_1676 PE=4 SV=1 - [D5AJW7_STRGZ]	20.55	2	2	2	146	16.1732	4.729	1.0369	0.957245	1.08322	0.0352947
A0A0M9FEN0	Holliday junction resolvase RecU OS=Streptococcus suis OX=1307 GN=recU PE=3 SV=1 - [A0A0M9FEN0_STRSU]	23.41	5	5	6	205	23.7322	9.5835	0.898894	1.01727	0.883631	0.00659908
A0A0Z8DTA7	Serine/threonine protein phosphatase OS=Streptococcus suis OX=1307 GN=pphA PE=4 SV=1 - [A0A0Z8DTA7_STRSU]	9.5	2	2	4	242	27.5459	6.22705	1.06784	0.960106	1.11221	0.0323461
A0A116MRR6	Alpha-acetolactate decarboxylase OS=Streptococcus suis OX=1307 GN=aldC PE=3 SV=1 - [A0A116MRR6_STRSU]	14.29	3	3	4	238	26.6043	5.0083	0.960342	1.05701	0.908544	0.0159665
A0A123TAJ6	D-aminoacyl-tRNA deacylase OS=Streptococcus suis OX=1307 GN=dtd PE=3 SV=1 - [A0A123TAJ6_STRSU]	11.68	2	2	6	137	15.147	9.43701	1.07283	0.954939	1.12345	0.0235912
A0A0H3MTK0	ABC transporter, ATP-binding/permease protein OS=Streptococcus suis (strain BM407) OX=568814 GN=SSUBM407_0265 PE=4 SV=1 - [A0A0H3MTK0_STRS4]	2.93	2	2	3	580	65.1302	6.06201	1.00551	1.20038	0.837656	0.00885503
A0A0K2E6N7	Recombination protein RecR OS=Streptococcus suis OX=1307 GN=recR PE=3 SV=1 - [A0A0K2E6N7_STRSU]	14.65	3	3	4	198	21.6801	4.88135	1.0392	0.870214	1.19419	0.017083
A0A0Z8I732	Membrane protein OS=Streptococcus suis OX=1307 GN=ERS132426_01022 PE=4 SV=1 - [A0A0Z8I732_STRSU]	11.76	1	1	4	85	9.94419	6.44287	0.988411	1.03938	0.950965	0.0112068
A0A0Z8EA22	Methylated DNA-protein cysteine methyltransferase OS=Streptococcus suis OX=1307 GN=ogt PE=4 SV=1 - [A0A0Z8EA22_STRSU]	16.13	2	2	2	155	17.202	7.50342	1.024	0.900787	1.13678	0.0198428
A0A075SE98	Keto-deoxy-phosphogluconate aldolase OS=Streptococcus suis 6407 OX=1214179 GN=ID09_06465 PE=4 SV=1 - [A0A075SE98_STRSU]	17.37	3	3	3	213	22.4305	5.88428	1.07968	0.922731	1.17009	0.0281167
A0A0Z8J1S3	Galactose mutarotase-like protein OS=Streptococcus suis OX=1307 GN=ERS132415_02089 PE=4 SV=1 - [A0A0Z8J1S3_STRSU]	44.05	4	4	10	84	10.0948	5.08447	1.07128	0.927391	1.15516	0.00190721
D5AKA5	Phosphoglycerol transferase-like protein OS=Streptococcus suis (strain GZ1) OX=423211 GN=SSGZ1_1814 PE=4 SV=1 - [D5AKA5_STRGZ]	6.07	4	4	6	791	90.6345	9.01221	0.927121	1.07578	0.861812	0.00103563
A0A075SE56	Beta-hexosaminidase OS=Streptococcus suis 6407 OX=1214179 GN=ID09_06180 PE=4 SV=1 - [A0A075SE56_STRSU]	9.73	6	6	8	596	65.9827	5.24951	0.952182	1.04496	0.911209	0.00386173
A0A075SI08	Uracil-DNA glycosylase OS=Streptococcus suis 6407 OX=1214179 GN=ung PE=3 SV=1 - [A0A075SI08_STRSU]	14.29	3	3	6	217	23.8854	6.96143	1.07868	0.944229	1.14239	0.0116464
A0A075SBX3	LacI family transcriptional regulator OS=Streptococcus suis 6407 OX=1214179 GN=ID09_01805 PE=4 SV=1 - [A0A075SBX3_STRSU]	5.42	2	2	2	332	36.9999	5.08447	0.918462	1.02151	0.899126	0.0448844
A0A0Z8DL09	Uridine phosphorylase OS=Streptococcus suis OX=1307 GN=deoD_1 PE=4 SV=1 - [A0A0Z8DL09_STRSU]	14.4	3	3	4	257	28.7092	5.04639	0.99929	1.05826	0.94428	0.00105854
A0A0M9FN58	Colicin V production protein OS=Streptococcus suis OX=1307 GN=WQ51_02890 PE=4 SV=1 - [A0A0M9FN58_STRSU]	4.95	1	1	1	182	20.4689	7.38623	1.04784	0.952372	1.10024	0.031275
A0A2I5KNC5	Uncharacterized protein OS=Streptococcus suis OX=1307 GN=CWI26_04825 PE=4 SV=1 - [A0A2I5KNC5_STRSU]	0.34	1	2	7	4460	460.001	4.56396	0.91344	1.08198	0.84423	0.0268854
A0A0Z8J022	Amino acid ABC transporter ATP-binding protein OS=Streptococcus suis OX=1307 GN=tcyC PE=4 SV=1 - [A0A0Z8J022_STRSU]	22.86	1	2	12	105	11.849	4.67822	1.01974	0.878099	1.1613	0.0149536
A0A0H3MWT0	Acylphosphatase OS=Streptococcus suis (strain BM407) OX=568814 GN=SSUBM407_1598 PE=3 SV=1 - [A0A0H3MWT0_STRS4]	21.51	1	1	1	93	10.6915	9.08545	0.84064	0.920199	0.913541	0.013282
G7SFT0	SAM-dependent methyltransferase OS=Streptococcus suis D12 OX=1004952 GN=SSUD12_1005 PE=4 SV=1 - [G7SFT0_STRSU]	15.82	3	3	3	196	22.2576	7.13721	1.00601	0.938328	1.07213	0.0408553
A0A075SKR5	Uncharacterized protein OS=Streptococcus suis 6407 OX=1214179 GN=ID09_10530 PE=4 SV=1 - [A0A075SKR5_STRSU]	7.37	1	1	3	95	10.8907	4.67822	1.07241	0.901872	1.1891	0.0190994
A0A075SEX3	Uncharacterized protein OS=Streptococcus suis 6407 OX=1214179 GN=ID09_07715 PE=4 SV=1 - [A0A075SEX3_STRSU]	5.03	2	2	2	358	41.0657	5.32568	0.931247	1.04246	0.893318	0.0014428
A4VVL8	Ribonuclease 3 OS=Streptococcus suis (strain 05ZYH33) OX=391295 GN=rnc PE=3 SV=1 - [A4VVL8_STRSY]	21.94	6	6	14	196	21.9125	8.08936	0.954519	1.10343	0.865044	0.00027243
A0A0N0DQH4	Phospho-N-acetylmuramoyl-pentapeptide-transferase OS=Streptococcus suis OX=1307 GN=mraY PE=3 SV=1 - [A0A0N0DQH4_STRSU]	6.02	3	3	6	332	36.888	9.39307	0.942598	1.0349	0.910807	0.0061764
D5AG93	tRNA (Uracil-5-)-methyltransferase OS=Streptococcus suis (strain GZ1) OX=423211 GN=SSGZ1_0393 PE=3 SV=1 - [D5AG93_STRGZ]	2.22	1	1	2	450	51.1999	9.11475	1.17122	1.01944	1.14888	0.0252407
Q5H846	Uncharacterized protein OS=Streptococcus suis OX=1307 PE=4 SV=1 - [Q5H846_STRSU]	7.96	2	2	2	226	25.7451	8.51416	1.00883	0.943699	1.06902	0.00543453
A0A0M9FE21	tRNA(Ile)-lysidine synthase OS=Streptococcus suis OX=1307 GN=tilS PE=3 SV=1 - [A0A0M9FE21_STRSU]	1.9	1	1	1	422	49.2365	7.40088	1.10007	0.940266	1.16996	0.00923104
A0A075SG65	Mini-ribonuclease 3 OS=Streptococcus suis 6407 OX=1214179 GN=mrnC PE=3 SV=1 - [A0A075SG65_STRSU]	18.18	3	3	10	132	14.9297	8.5874	1.05284	0.940314	1.11967	0.0118121
A0A0H3N0Z9	PadR family regulatory protein OS=Streptococcus suis (strain BM407) OX=568814 GN=SSUBM407_1520 PE=4 SV=1 - [A0A0H3N0Z9_STRS4]	10.06	1	1	1	179	20.8759	7.59131	0.908707	0.979375	0.927844	0.0201568
A0A0M9FJW2	ArsC family transcriptional regulator OS=Streptococcus suis OX=1307 GN=XK27_01080 PE=3 SV=1 - [A0A0M9FJW2_STRSU]	9.32	1	1	1	118	13.8203	5.37646	1.01392	0.877558	1.15539	0.00325071
A0A0M9FDR6	Septum formation initiation protein OS=Streptococcus suis OX=1307 GN=XK26_10250 PE=4 SV=1 - [A0A0M9FDR6_STRSU]	12.3	2	2	5	122	14.4547	9.48096	0.922602	1.00541	0.917638	0.0168022
A0A075SCQ4	2-dehydropantoate 2-reductase OS=Streptococcus suis 6407 OX=1214179 GN=ID09_03490 PE=3 SV=1 - [A0A075SCQ4_STRSU]	10.13	3	3	3	306	33.5861	5.99854	0.934256	1.06441	0.877724	0.0320375
D5AI55	Uncharacterized protein OS=Streptococcus suis (strain GZ1) OX=423211 GN=SSGZ1_1063 PE=4 SV=1 - [D5AI55_STRGZ]	45.31	5	5	12	64	7.31706	10.4038	1.11473	0.991837	1.12391	0.0120703
A0A075SIG0	Membrane protein OS=Streptococcus suis 6407 OX=1214179 GN=ID09_03715 PE=4 SV=1 - [A0A075SIG0_STRSU]	5.56	1	1	2	162	19.4156	9.65674	0.988475	1.11586	0.885843	0.00356666
A4VUZ3	Predicted transcriptional regulator OS=Streptococcus suis (strain 05ZYH33) OX=391295 GN=SSU05_0966 PE=4 SV=1 - [A4VUZ3_STRSY]	6.63	2	2	2	196	23.137	7.89893	1.01128	0.877179	1.15288	0.00916315
A0A075SEJ7	Crp/Fnr family transcriptional regulator OS=Streptococcus suis 6407 OX=1214179 GN=ID09_06915 PE=4 SV=1 - [A0A075SEJ7_STRSU]	6.93	2	2	4	231	27.4999	6.87354	0.990048	0.938572	1.05485	0.0369016
A0A0Z8EE02	Ancient RNA-binding IF3-C fold protein OS=Streptococcus suis OX=1307 GN=yhbY PE=4 SV=1 - [A0A0Z8EE02_STRSU]	13.73	2	2	3	102	11.5974	9.30518	1.08878	0.949126	1.14714	0.000885932
A0A0Z8F5T5	Histone acetyltransferase HPA2-like acetyltransferase OS=Streptococcus suis OX=1307 GN=yncA PE=4 SV=1 - [A0A0Z8F5T5_STRSU]	4.02	1	1	2	174	19.7339	4.81787	1.07915	0.948881	1.13729	3.42672e-05
A0A0M9FMX2	Amino acid ABC transporter permease OS=Streptococcus suis OX=1307 GN=gltK PE=3 SV=1 - [A0A0M9FMX2_STRSU]	3.2	1	1	2	219	24.4802	9.49561	1.01962	0.914877	1.11449	0.0301118
A0A0Z8GTJ6	Transcriptional regulator OS=Streptococcus suis OX=1307 GN=ERS132398_01571 PE=3 SV=1 - [A0A0Z8GTJ6_STRSU]	17.11	2	2	10	76	9.05563	5.03369	0.939494	1.08888	0.862804	0.0140287
A0A116M6Q6	Preprotein translocase subunit SecE OS=Streptococcus suis OX=1307 GN=secE PE=3 SV=1 - [A0A116M6Q6_STRSU]	15.52	1	1	1	58	6.7897	9.87646	1.18619	1.32591	0.894625	0.0177785
A0A0N0DN03	Transcription antiterminator BglG OS=Streptococcus suis OX=1307 GN=licT_3 PE=4 SV=1 - [A0A0N0DN03_STRSU]	13.26	4	4	4	279	32.5541	6.23975	0.933692	1.06874	0.873637	0.0147243
D5AH31	Uncharacterized protein OS=Streptococcus suis (strain GZ1) OX=423211 GN=SSGZ1_0689 PE=4 SV=1 - [D5AH31_STRGZ]	5.16	2	2	3	310	34.8319	5.78271	1.08155	0.915876	1.18089	0.0103929
D5AHY9	Predicted membrane protein OS=Streptococcus suis (strain GZ1) OX=423211 GN=SSGZ1_0997 PE=4 SV=1 - [D5AHY9_STRGZ]	24.32	3	3	4	74	8.46047	6.50732	0.990262	1.15423	0.857941	0.00559381
A0A0M9FFW6	ABC transporter permease OS=Streptococcus suis OX=1307 GN=ERS132536_01727 PE=4 SV=1 - [A0A0M9FFW6_STRSU]	2.13	2	2	4	656	73.4792	8.6167	0.991567	0.882118	1.12407	0.00285373
A0A075SBX7	Copper homeostasis protein CutC OS=Streptococcus suis 6407 OX=1214179 GN=cutC PE=3 SV=1 - [A0A075SBX7_STRSU]	7.18	2	2	2	209	23.1626	4.83057	1.10172	0.920966	1.19627	4.91352e-05
A0A0M9FIV7	50S ribosomal protein L34 OS=Streptococcus suis OX=1307 GN=rpmH PE=3 SV=1 - [A0A0M9FIV7_STRSU]	13.33	1	1	2	45	5.34513	13.0405	1.11555	0.996689	1.11926	0.0481041
M3ULC7	Polymerase OS=Streptococcus suis OX=1307 GN=cps2I PE=4 SV=1 - [M3ULC7_STRSU]	4.51	2	2	3	399	45.6127	9.43701	0.965042	1.02495	0.941546	0.0392776
A0A0Z8HBP3	ADP-dependent (S)-NAD(P)H-hydrate dehydratase OS=Streptococcus suis OX=1307 GN=nnrD PE=3 SV=1 - [A0A0Z8HBP3_STRSU]	7.42	2	2	2	283	30.897	6.52197	0.986652	1.11978	0.881109	0.000210575
A0A0Z8E404	Citrate synthase OS=Streptococcus suis OX=1307 GN=citZ PE=3 SV=1 - [A0A0Z8E404_STRSU]	3.08	1	1	3	325	36.9169	5.98584	0.946381	1.11056	0.852162	0.00597474
A0A0Z8I0G1	Zinc metalloprotease zmpC OS=Streptococcus suis OX=1307 GN=iga_2 PE=4 SV=1 - [A0A0Z8I0G1_STRSU]	0.23	1	1	1	2605	292.38	5.41455	1.07424	0.942477	1.1398	0.0478565
A4VY03	Amino acid permease OS=Streptococcus suis (strain 05ZYH33) OX=391295 GN=SSU05_2026 PE=4 SV=1 - [A4VY03_STRSY]	6.93	1	1	1	202	21.8301	6.771	0.96179	0.913574	1.05278	0.0290296
A0A0N0DPC2	Uncharacterized protein (Fragment) OS=Streptococcus suis OX=1307 GN=WQ51_07950 PE=4 SV=1 - [A0A0N0DPC2_STRSU]	3.45	1	1	1	203	24.1835	7.35693	1.33892	1.13367	1.18105	0.0324096
M1VDI8	Chain length determinant protein/polysaccharide export protein OS=Streptococcus suis OX=1307 GN=cps20B PE=4 SV=1 - [M1VDI8_STRSU]	4.37	1	1	2	229	25.0296	5.32568	0.929207	0.982412	0.945843	0.0418993
A0A2I5KHU2	Uncharacterized protein OS=Streptococcus suis OX=1307 GN=CVO91_11035 PE=4 SV=1 - [A0A2I5KHU2_STRSU]	1.59	1	1	2	881	95.913	4.94482	0.913011	1.03781	0.879748	0.0286744
A0A0Z8A8C5	Ribose transport system substrate-binding protein OS=Streptococcus suis OX=1307 GN=rbsB PE=4 SV=1 - [A0A0Z8A8C5_STRSU]	2.17	1	1	1	322	35.3272	4.70361	0.996264	1.14426	0.870659	0.0266658
A0A123T7Q6	Uncharacterized protein OS=Streptococcus suis OX=1307 GN=ERS132417_01090 PE=4 SV=1 - [A0A123T7Q6_STRSU]	4.65	1	1	1	215	25.1629	8.90967	0.986809	0.89354	1.10438	0.013236
A0A2I5N327	Glycerate kinase OS=Streptococcus suis OX=1307 GN=CWM22_04275 PE=3 SV=1 - [A0A2I5N327_STRSU]	3.47	2	2	2	375	39.6517	5.14795	0.95909	1.14231	0.839605	0.00533976
A0A0N0DLA7	Initiation-control protein YabA OS=Streptococcus suis OX=1307 GN=CVO91_03835 PE=3 SV=1 - [A0A0N0DLA7_STRSU]	25.71	2	2	4	105	12.251	4.95752	1.05562	0.924693	1.14159	0.0271098
A0A123VRN5	Divalent heavy-metal cations transporter OS=Streptococcus suis OX=1307 GN=zupT PE=4 SV=1 - [A0A123VRN5_STRSU]	3.91	1	1	1	179	18.9791	8.71924	0.897287	0.990929	0.905501	0.0100711
A0A0N0DM89	N-acetyl-gamma-glutamyl-phosphate reductase OS=Streptococcus suis OX=1307 GN=argC PE=3 SV=1 - [A0A0N0DM89_STRSU]	2.35	1	1	2	340	37.1192	5.77002	1.17728	1.01584	1.15892	0.0179349
A0A0Z8FMZ6	Uncharacterized protein OS=Streptococcus suis OX=1307 GN=ERS132399_01228 PE=4 SV=1 - [A0A0Z8FMZ6_STRSU]	2.05	1	1	1	293	32.821	5.18604	1.00427	0.953126	1.05366	0.00276938
A0A116QJN1	Signal peptide OS=Streptococcus suis OX=1307 GN=ERS132551_01566 PE=4 SV=1 - [A0A116QJN1_STRSU]	3.68	1	1	1	190	21.7285	8.29443	0.98551	1.07731	0.914785	0.0314337
A0A0Z8F5F0	Membrane protein OS=Streptococcus suis OX=1307 GN=ERS132399_00871 PE=4 SV=1 - [A0A0Z8F5F0_STRSU]	21.21	1	1	1	33	4.4901	5.26221	1.04119	0.887439	1.17325	0.0214549
A0A0M9FJJ1	Glyoxalase OS=Streptococcus suis OX=1307 GN=XK27_01210 PE=4 SV=1 - [A0A0M9FJJ1_STRSU]	16.41	2	2	2	128	14.8535	5.23682	1.07338	0.927675	1.15706	0.0121148
A0A075SBU4	Membrane protein OS=Streptococcus suis 6407 OX=1214179 GN=ID09_01605 PE=4 SV=1 - [A0A075SBU4_STRSU]	5.59	1	1	2	161	17.3915	9.5249	0.936518	1.07094	0.874481	0.00450973
A0A0N0VAR9	Elongation factor G OS=Streptococcus suis OX=1307 GN=fusA PE=3 SV=1 - [A0A0N0VAR9_STRSU]	72.87	42	42	607	693	76.6617	4.99561	1.03634	1.0029	1.03334	0.0551392
A0A0Z8BQ68	Cysteine synthase OS=Streptococcus suis OX=1307 GN=cysK PE=3 SV=1 - [A0A0Z8BQ68_STRSU]	93.51	4	20	464	308	32.1177	4.98291	1.07472	0.99665	1.07834	0.102812
I6MEY8	Muramidase-released protein OS=Streptococcus suis OX=1307 GN=mrp PE=4 SV=1 - [I6MEY8_STRSU]	79.78	31	74	456	1256	135.772	4.99561	0.97107	1.08136	0.898006	0.103742
A0A116MJ71	Amino acid ABC transporter periplasmic protein OS=Streptococcus suis OX=1307 GN=tcyA PE=3 SV=1 - [A0A116MJ71_STRSU]	81.65	4	15	259	267	28.6534	4.57666	1.00351	1.01924	0.984571	0.323716
F6L052	Ribosomal protein L7/L12 (Fragment) OS=Streptococcus suis OX=1307 PE=4 SV=1 - [F6L052_STRSU]	87.78	1	8	330	90	8.89976	4.75439	0.973972	0.986327	0.987474	0.7902
D5AHA0	Ribosomal protein S1 OS=Streptococcus suis (strain GZ1) OX=423211 GN=SSGZ1_0758 PE=4 SV=1 - [D5AHA0_STRGZ]	54.11	3	25	326	401	43.6191	5.0083	1.02337	0.99987	1.0235	0.281925
A0A116LWK8	50S ribosomal protein L3 OS=Streptococcus suis OX=1307 GN=rplC PE=3 SV=1 - [A0A116LWK8_STRSU]	59.62	13	13	257	208	22.2551	10.2134	0.991454	1.00034	0.991117	0.290163
D5AGN5	Pyruvate kinase OS=Streptococcus suis (strain GZ1) OX=423211 GN=SSGZ1_0535 PE=3 SV=1 - [D5AGN5_STRGZ]	77.05	1	35	352	501	54.5962	5.24951	0.989167	1.08475	0.911884	0.107425
A4VYQ5	50S ribosomal protein L5 OS=Streptococcus suis (strain 98HAH33) OX=391296 GN=rplE PE=3 SV=1 - [RL5_STRS2]	78.89	13	13	262	180	19.8056	9.24658	1.01439	1.00242	1.01194	0.404865
A0A0Z8JHH3	Amino acid ABC transporter periplasmic protein OS=Streptococcus suis OX=1307 GN=tcyA PE=3 SV=1 - [A0A0Z8JHH3_STRSU]	67.79	2	13	199	267	28.6974	4.57666	0.994318	1.04592	0.950666	0.0565586
A0A0Z8B6P3	Phosphoenolpyruvate-protein phosphotransferase OS=Streptococcus suis OX=1307 GN=ptsI PE=3 SV=1 - [A0A0Z8B6P3_STRSU]	62.05	3	30	238	577	63.1088	4.69092	0.991601	1.024	0.968359	0.19185
A0A0Z8DWV4	Protein translocase subunit SecA OS=Streptococcus suis OX=1307 GN=secA PE=3 SV=1 - [A0A0Z8DWV4_STRSU]	53.27	44	44	232	841	95.6163	5.33838	0.996583	1.02889	0.968598	0.111068
A0A0M9FJM5	50S ribosomal protein L2 OS=Streptococcus suis OX=1307 GN=rplB PE=3 SV=1 - [A0A0M9FJM5_STRSU]	72.2	1	20	211	277	29.8582	10.6968	1.11498	1.18612	0.940025	0.170027
A0A0Z8DZA0	Elongation factor Ts OS=Streptococcus suis OX=1307 GN=tsf PE=3 SV=1 - [A0A0Z8DZA0_STRSU]	52.6	1	16	176	346	37.2072	4.79248	1.03397	0.801012	1.29083	0.0731103
A0A0Z8BUB6	Pyruvate kinase OS=Streptococcus suis OX=1307 GN=pyk PE=3 SV=1 - [A0A0Z8BUB6_STRSU]	51.9	1	24	218	501	54.7033	5.37646	1.33478	0.742384	1.79796	0.0608123
A0A116KPY4	Phosphoenolpyruvate-protein phosphotransferase OS=Streptococcus suis OX=1307 GN=ptsI PE=3 SV=1 - [A0A116KPY4_STRSU]	58.06	1	28	208	577	63.0919	4.71631	1.0618	1.08897	0.975054	0.87293
A0A0M9FN80	50S ribosomal protein L1 OS=Streptococcus suis OX=1307 GN=rplA PE=3 SV=1 - [A0A0M9FN80_STRSU]	59.39	15	15	203	229	24.3629	9.33447	1.00641	1.02771	0.979276	0.0720875
A2VC24	Muramidase-released protein OS=Streptococcus suis OX=1307 GN=MRP PE=4 SV=1 - [A2VC24_STRSU]	48.68	1	40	201	1399	151.171	5.05908	0.814986	1.28728	0.633107	0.162424
D5AI54	Ribonucleoside-diphosphate reductase OS=Streptococcus suis (strain GZ1) OX=423211 GN=SSGZ1_1062 PE=3 SV=1 - [D5AI54_STRGZ]	50.07	5	36	179	719	81.5941	5.43994	1.05392	1.04171	1.01172	0.52658
G7SH86	Phosphomannomutase OS=Streptococcus suis D12 OX=1004952 GN=SSUD12_1118 PE=3 SV=1 - [G7SH86_STRSU]	57.69	1	26	139	572	62.9837	4.7417	0.925428	0.771416	1.19965	0.266938
A0A0Z8GR64	tRNA-specific 2-thiouridylase MnmA OS=Streptococcus suis OX=1307 GN=mnmA PE=3 SV=1 - [A0A0Z8GR64_STRSU]	77.54	1	26	165	374	41.7532	5.12256	1.00773	1.05668	0.953676	0.111622
A0A0Z8DHE1	Kinase related to dihydroxyacetone kinase OS=Streptococcus suis OX=1307 GN=ERS132385_00839 PE=4 SV=1 - [A0A0Z8DHE1_STRSU]	61.19	1	28	147	554	60.0059	4.50049	0.977094	0.856162	1.14125	0.211335
A0A0N0DPF4	Maltodextrin-binding protein OS=Streptococcus suis OX=1307 GN=malX PE=3 SV=1 - [A0A0N0DPF4_STRSU]	56.09	19	19	116	419	44.3168	4.729	0.993549	1.02658	0.967824	0.0940898
D5AJU7	Dihydrolipoamide acetyltransferase component of pyruvate dehydrogenase complex OS=Streptococcus suis (strain GZ1) OX=423211 GN=SSGZ1_1656 PE=3 SV=1 - [D5AJU7_STRGZ]	56.06	3	21	157	462	48.8308	5.31299	1.04654	1.05729	0.989828	0.722993
A0A0Z8EZD4	Glucose-6-phosphate isomerase OS=Streptococcus suis OX=1307 GN=pgi PE=3 SV=1 - [A0A0Z8EZD4_STRSU]	61.92	1	24	165	449	49.415	4.81787	0.955625	1.06309	0.898913	0.211676
A0A0Z8GBI4	DNA-directed RNA polymerase subunit beta OS=Streptococcus suis OX=1307 GN=rpoB PE=3 SV=1 - [A0A0Z8GBI4_STRSU]	52.35	5	55	203	1190	132.772	5.18604	1.03462	1.00725	1.02717	0.150669
A4W4J9	Arginine--tRNA ligase OS=Streptococcus suis (strain 98HAH33) OX=391296 GN=argS PE=3 SV=1 - [SYR_STRS2]	72.42	11	40	203	562	63.5537	5.2749	1.01242	1.00441	1.00797	0.697557
A0A0Z8BMG3	Metalloendopeptidase OS=Streptococcus suis OX=1307 GN=pepO_1 PE=4 SV=1 - [A0A0Z8BMG3_STRSU]	51.9	1	28	135	630	70.9903	4.729	1.00722	0.904129	1.11403	0.140456
A0A116M425	Metalloendopeptidase OS=Streptococcus suis OX=1307 GN=pepO_2 PE=4 SV=1 - [A0A116M425_STRSU]	50.95	1	26	132	630	71.1324	4.729	1.08299	0.968207	1.11855	0.235386
D5AH01	Putative D-3-phosphoglycerate dehydrogenase OS=Streptococcus suis (strain GZ1) OX=423211 GN=SSGZ1_0657 PE=3 SV=1 - [D5AH01_STRGZ]	77.35	2	26	121	393	42.7261	5.31299	0.960747	1.01115	0.950153	0.0876792
A0A116KUT0	30S ribosomal protein S3 OS=Streptococcus suis OX=1307 GN=rpsC PE=3 SV=1 - [A0A116KUT0_STRSU]	60.37	12	12	136	217	24.1199	9.71533	0.986991	0.99528	0.991671	0.512478
A0A0K2E7E5	UDP-N-acetylglucosamine 1-carboxyvinyltransferase OS=Streptococcus suis OX=1307 GN=murAB PE=3 SV=1 - [A0A0K2E7E5_STRSU]	56.8	19	19	108	419	44.7195	5.41455	0.998272	1.01539	0.983146	0.13789
A0A116N0J4	Dihydrolipoamide acetyltransferase component of pyruvate dehydrogenase complex OS=Streptococcus suis OX=1307 GN=pdhC PE=3 SV=1 - [A0A116N0J4_STRSU]	46.1	1	19	144	462	48.8197	5.24951	1.05306	1.09834	0.958775	0.443855
A4W401	Polyribonucleotide nucleotidyltransferase OS=Streptococcus suis (strain 98HAH33) OX=391296 GN=pnp PE=3 SV=2 - [PNP_STRS2]	57.24	37	37	177	739	81.2462	5.10986	1.01134	0.988013	1.02361	0.122205
A0A0Z8J7W8	50S ribosomal protein L4 OS=Streptococcus suis OX=1307 GN=rplD PE=3 SV=1 - [A0A0Z8J7W8_STRSU]	58.94	12	12	143	207	22.104	10.0815	1.01443	1.02018	0.994364	0.432558
A0A0H3MVG1	Homoserine dehydrogenase OS=Streptococcus suis (strain BM407) OX=568814 GN=hom PE=3 SV=1 - [A0A0H3MVG1_STRS4]	61.68	1	21	120	428	46.4421	4.99561	1.00131	1.03638	0.966162	0.217973
A0A0Z8TTP4	50S ribosomal protein L16 OS=Streptococcus suis OX=1307 GN=rplP PE=3 SV=1 - [A0A0Z8TTP4_STRSU]	41.61	5	6	124	137	15.3853	10.7993	0.993876	1.03557	0.959742	0.100764
A0A0Z8DZ29	GTP-binding protein TypA OS=Streptococcus suis OX=1307 GN=typA PE=4 SV=1 - [A0A0Z8DZ29_STRSU]	53.82	29	29	160	615	68.7323	4.89404	1.03085	1.02112	1.00953	0.451921
A4VSH6	30S ribosomal protein S13 OS=Streptococcus suis (strain 05ZYH33) OX=391295 GN=rpsM PE=3 SV=1 - [RS13_STRSY]	67.77	13	13	140	121	13.3855	10.521	1.0035	1.02853	0.975671	0.0959654
A0A0Z8CXK2	Oligoendopeptidase F OS=Streptococcus suis OX=1307 GN=pepF1_2 PE=3 SV=1 - [A0A0Z8CXK2_STRSU]	60.74	29	29	166	596	68.0922	4.94482	1.01728	1.01959	0.99774	0.880565
A0A0Z8H8D9	Oligopeptide ABC transporter substrate-binding protein OS=Streptococcus suis OX=1307 GN=oppA_1 PE=4 SV=1 - [A0A0Z8H8D9_STRSU]	25.38	1	18	164	595	65.6985	4.85596	1.0038	0.938535	1.06954	0.219822
A0A0Z8G6M9	30S ribosomal protein S2 OS=Streptococcus suis OX=1307 GN=rpsB PE=3 SV=1 - [A0A0Z8G6M9_STRSU]	67.05	2	20	185	258	28.594	5.43994	0.960063	0.988572	0.971161	0.265705
D5AGE0	UvrB/UvrC protein OS=Streptococcus suis (strain GZ1) OX=423211 GN=SSGZ1_0440 PE=3 SV=1 - [D5AGE0_STRGZ]	45.28	4	29	132	742	82.5565	5.70654	0.97244	1.03345	0.940966	0.108594
A0A116K910	Endolytic murein transglycosylase OS=Streptococcus suis OX=1307 GN=yceG PE=3 SV=1 - [A0A116K910_STRSU]	42.64	1	25	126	605	67.0858	4.60205	1.00794	0.945397	1.06616	0.370462
A0A0K2E4U3	Phosphoglycerate dehydrogenase and related dehydrogenase OS=Streptococcus suis OX=1307 GN=serA PE=3 SV=1 - [A0A0K2E4U3_STRSU]	74.3	1	25	107	393	42.6811	5.24951	0.880373	0.895762	0.98282	0.655207
A0A116NYX1	ATP-dependent Clp protease ATP-binding subunit OS=Streptococcus suis OX=1307 GN=APQ97_08135 PE=3 SV=1 - [A0A116NYX1_STRSU]	42.18	1	26	120	742	82.6166	5.65576	1.05743	0.929229	1.13797	0.107347
A4VXT8	Proline--tRNA ligase OS=Streptococcus suis (strain 05ZYH33) OX=391295 GN=proS PE=3 SV=1 - [SYP_STRSY]	50.97	26	26	120	620	68.4588	4.91943	1.01247	1.02585	0.986949	0.10697
A0A0Z8FV13	30S ribosomal protein S4 OS=Streptococcus suis OX=1307 GN=rpsD PE=3 SV=1 - [A0A0Z8FV13_STRSU]	65.52	17	17	188	203	23.1024	10.1548	1.00437	0.997475	1.00691	0.604583
A0A0M9FMT2	30S ribosomal protein S5 (Fragment) OS=Streptococcus suis OX=1307 GN=WQ51_03380 PE=4 SV=1 - [A0A0M9FMT2_STRSU]	95.71	1	7	81	70	6.95283	8.66064	1.07791	0.994256	1.08414	0.282157
A4W083	Asparagine--tRNA ligase OS=Streptococcus suis (strain 98HAH33) OX=391296 GN=asnS PE=3 SV=1 - [SYN_STRS2]	58.04	2	27	146	448	51.0125	5.17334	1.07014	1.01699	1.05227	0.322427
A0A2K1T0Y3	Methionine--tRNA ligase OS=Streptococcus suis OX=1307 GN=metG PE=3 SV=1 - [A0A2K1T0Y3_STRSU]	49.03	26	26	120	667	75.0068	5.03369	0.997996	1.01496	0.983284	0.0975355
A0A075SIR3	Phosphoserine aminotransferase OS=Streptococcus suis 6407 OX=1214179 GN=serC PE=3 SV=1 - [A0A075SIR3_STRSU]	59.23	18	18	103	363	40.2643	5.03369	1.00487	1.02187	0.983365	0.210765
A0A0M9FNA1	Transcription termination/antitermination protein NusA OS=Streptococcus suis OX=1307 GN=nusA PE=3 SV=1 - [A0A0M9FNA1_STRSU]	60.79	24	24	122	380	43.1227	4.97021	1.02042	0.990281	1.03044	0.0830367
A4VXV7	30S ribosomal protein S2 OS=Streptococcus suis (strain 05ZYH33) OX=391295 GN=rpsB PE=3 SV=2 - [RS2_STRSY]	68.6	3	21	186	258	28.604	5.43994	1.01091	1.00892	1.00196	0.917232
A4VUK1	Phosphotransferase system, fructose-specific IIC component OS=Streptococcus suis (strain 05ZYH33) OX=391295 GN=SSU05_0824 PE=4 SV=1 - [A4VUK1_STRSY]	34.47	13	13	82	441	45.5836	5.22412	1.01196	1.00821	1.00372	0.779216
A0A0H3MVB4	Peptide chain release factor 1 OS=Streptococcus suis (strain BM407) OX=568814 GN=prfA PE=3 SV=1 - [A0A0H3MVB4_STRS4]	67.69	26	26	103	359	40.5545	4.98291	0.987017	1.00354	0.983539	0.121154
A0A0Z8UUX2	PTS system mannost-specific transporter subunits IIAB OS=Streptococcus suis OX=1307 GN=manX_1 PE=4 SV=1 - [A0A0Z8UUX2_STRSU]	53.94	9	19	136	330	35.2945	5.08447	1.05536	1.06049	0.995163	0.769484
A4W1Q9	Peptidase T OS=Streptococcus suis (strain 98HAH33) OX=391296 GN=pepT PE=3 SV=1 - [PEPT_STRS2]	66.75	5	21	138	406	45.1883	4.729	1.1231	1.01516	1.10633	0.0525875
A0A0Z8MPW4	Glyceraldehyde-3-phosphate dehydrogenase OS=Streptococcus suis OX=1307 GN=gap PE=3 SV=1 - [A0A0Z8MPW4_STRSU]	44.35	2	13	121	336	35.8043	5.5542	1.04198	1.03607	1.00571	0.909552
A0A0Z8BD42	GMP synthase [glutamine-hydrolyzing] OS=Streptococcus suis OX=1307 GN=guaA PE=3 SV=1 - [A0A0Z8BD42_STRSU]	55.23	28	28	120	516	57.0884	5.03369	0.974855	0.994093	0.980648	0.167184
A0A0Z8HVY9	Asparagine--tRNA ligase OS=Streptococcus suis OX=1307 GN=asnC PE=3 SV=1 - [A0A0Z8HVY9_STRSU]	54.24	1	26	134	448	50.9844	5.05908	1.11383	0.994198	1.12033	0.457038
A4VYR7	30S ribosomal protein S11 OS=Streptococcus suis (strain 98HAH33) OX=391296 GN=rpsK PE=3 SV=1 - [RS11_STRS2]	34.65	5	5	77	127	13.3912	11.4292	1.02239	1.01539	1.00689	0.70801
A0A0N0DNS4	50S ribosomal protein L14 OS=Streptococcus suis OX=1307 GN=rplN PE=3 SV=1 - [A0A0N0DNS4_STRSU]	63.93	11	11	162	122	13.0122	10.272	1.04489	0.981594	1.06448	0.0721336
A4VSW6	Thioredoxin OS=Streptococcus suis (strain 05ZYH33) OX=391295 GN=SSU05_0237 PE=3 SV=1 - [A4VSW6_STRSY]	62.5	7	7	93	104	11.6099	4.56396	0.999536	1.0141	0.985641	0.54945
A0A116LIQ8	Probable manganese-dependent inorganic pyrophosphatase OS=Streptococcus suis OX=1307 GN=ppaC PE=3 SV=1 - [A0A116LIQ8_STRSU]	50.8	1	11	64	311	33.2849	4.69092	0.980197	0.945365	1.03685	0.522226
A4VWI6	Septation ring formation regulator EzrA OS=Streptococcus suis (strain 05ZYH33) OX=391295 GN=ezrA PE=3 SV=1 - [EZRA_STRSY]	39.72	22	22	89	574	66.3892	4.7417	1.02604	0.985482	1.04115	0.0573658
A0A0M9FME3	Peptidase T OS=Streptococcus suis OX=1307 GN=pepT PE=3 SV=1 - [A0A0M9FME3_STRSU]	38.92	1	15	103	406	45.1043	4.75439	0.996669	0.988061	1.00871	0.827304
A0A126UKQ3	N-acetylmuramoyl-L-alanine amidase OS=Streptococcus suis OX=1307 GN=APQ97_03215 PE=4 SV=1 - [A0A126UKQ3_STRSU]	47.05	1	22	100	1135	124.209	7.47412	0.993062	0.992498	1.00057	0.987336
A0A075SH30	DNA gyrase subunit A OS=Streptococcus suis 6407 OX=1214179 GN=gyrA PE=3 SV=1 - [A0A075SH30_STRSU]	44.47	13	38	119	814	91.2004	6.16357	0.986659	0.997883	0.988752	0.572853
A0A075SHU2	Transporter OS=Streptococcus suis 6407 OX=1214179 GN=ID09_02560 PE=3 SV=1 - [A0A075SHU2_STRSU]	44.68	11	11	65	385	40.1705	4.76709	1.01535	1.0056	1.0097	0.352798
A0A0Z8UK80	Signal recognition particle GTPase OS=Streptococcus suis OX=1307 GN=ERS132531_00376 PE=4 SV=1 - [A0A0Z8UK80_STRSU]	35.63	6	6	62	174	18.6855	4.4751	1.07076	1.0334	1.03615	0.17576
A0A0Z8N923	Cation transporting ATPase OS=Streptococcus suis OX=1307 GN=ERS132441_02019 PE=4 SV=1 - [A0A0Z8N923_STRSU]	32.85	28	28	97	895	96.5645	4.93213	1.0133	1.0005	1.0128	0.520005
A0A0H3MVC8	Glucokinase 1 OS=Streptococcus suis (strain BM407) OX=568814 GN=glkA1 PE=4 SV=1 - [A0A0H3MVC8_STRS4]	46.71	16	16	72	319	33.4302	4.91943	1.03477	1.03409	1.00066	0.964547
Q1A7A9	Dpr protein (Fragment) OS=Streptococcus suis OX=1307 GN=dpr PE=3 SV=1 - [Q1A7A9_STRSU]	77.78	2	10	59	144	16.4321	4.77979	1.05305	1.04612	1.00663	0.913915
A0A0Z8JGP3	Exodeoxyribonuclease 7 small subunit OS=Streptococcus suis OX=1307 GN=xseB PE=3 SV=1 - [A0A0Z8JGP3_STRSU]	76.06	1	5	37	71	7.841	4.62744	1.00698	0.934246	1.07785	0.269587
G9MD88	60 kDa chaperonin (Fragment) OS=Streptococcus suis OX=1307 GN=cpn60 PE=4 SV=1 - [G9MD88_STRSU]	54.02	1	8	67	174	18.834	4.70361	0.976116	0.480921	2.02968	0.0914113
G7SN33	Single-stranded DNA-binding protein OS=Streptococcus suis ST1 OX=1004951 GN=SSUST1_1718 PE=3 SV=1 - [G7SN33_STRSU]	85.37	10	10	46	164	18.0918	5.10986	0.983892	1.05169	0.935531	0.0930732
G7SPE1	Xaa-His dipeptidase OS=Streptococcus suis ST1 OX=1004951 GN=pepV PE=4 SV=1 - [G7SPE1_STRSU]	48.28	1	17	89	466	50.7321	4.88135	1.11678	1.10647	1.00932	0.84104
A4VZL1	UPF0176 protein SSU98_0392 OS=Streptococcus suis (strain 98HAH33) OX=391296 GN=SSU98_0392 PE=3 SV=1 - [Y392_STRS2]	67.89	1	22	98	327	37.8996	5.37646	0.990254	1.06561	0.929281	0.082555
A0A0Z8I447	Tyrosine--tRNA ligase OS=Streptococcus suis OX=1307 GN=tyrS PE=3 SV=1 - [A0A0Z8I447_STRSU]	43.3	15	15	75	418	47.1488	5.21143	1.0324	1.0103	1.02187	0.144749
A0A0H3N5V1	Thioredoxin reductase OS=Streptococcus suis (strain BM407) OX=568814 GN=SSUBM407_1617 PE=3 SV=1 - [A0A0H3N5V1_STRS4]	38.16	12	12	63	304	33.1178	4.85596	1.01189	1.00925	1.00262	0.799174
A0A123TUK4	N-acetylmuramoyl-L-alanine amidase OS=Streptococcus suis OX=1307 GN=cwlC PE=4 SV=1 - [A0A123TUK4_STRSU]	41.15	1	22	92	1023	111.737	7.41553	0.863251	0.959039	0.900121	0.569851
A0A116LC20	Nicotinate phosphoribosyltransferase OS=Streptococcus suis OX=1307 GN=ERS132394_02319 PE=3 SV=1 - [A0A116LC20_STRSU]	43	1	17	71	486	55.086	5.60498	0.988402	0.838622	1.1786	0.0851726
A4W251	50S ribosomal protein L20 OS=Streptococcus suis (strain 98HAH33) OX=391296 GN=rplT PE=3 SV=1 - [RL20_STRS2]	62.18	2	9	68	119	13.6705	10.8286	0.994897	1.03564	0.960657	0.0981253
A0A0Z8BHF7	50S ribosomal protein L27 OS=Streptococcus suis OX=1307 GN=rpmA PE=3 SV=1 - [A0A0Z8BHF7_STRSU]	45.36	6	6	57	97	10.3905	10.3745	1.03365	1.00399	1.02954	0.236875
A0A0Z8F5B9	UPF0176 protein ERS132415_02201 OS=Streptococcus suis OX=1307 GN=ERS132415_02201 PE=3 SV=1 - [A0A0Z8F5B9_STRSU]	67.89	1	22	96	327	37.9306	5.31299	1.0001	0.972107	1.02879	0.289345
A4W1W6	DNA ligase OS=Streptococcus suis (strain 98HAH33) OX=391296 GN=ligA PE=3 SV=1 - [DNLJ_STRS2]	52.45	27	27	60	652	71.5418	4.95752	0.992402	0.993584	0.99881	0.946748
A0A0M9FKZ7	ATP synthase subunit b OS=Streptococcus suis OX=1307 GN=atpF PE=3 SV=1 - [A0A0M9FKZ7_STRSU]	62.5	10	10	49	168	18.9272	4.91943	1.02236	0.987881	1.0349	0.106817
A0A2I5KEG5	ATP synthase gamma chain OS=Streptococcus suis OX=1307 GN=atpG PE=3 SV=1 - [A0A2I5KEG5_STRSU]	64.73	15	15	47	292	32.2062	5.03369	1.00372	0.997886	1.00584	0.817778
A0A0H3MYM8	Streptococcal histidine triad-family protein OS=Streptococcus suis (strain BM407) OX=568814 GN=SSUBM407_0686 PE=4 SV=1 - [A0A0H3MYM8_STRS4]	43.53	33	33	77	834	94.3274	5.63037	1.01653	0.99817	1.01839	0.464579
A0A0M9FM05	Aldehyde-alcohol dehydrogenase OS=Streptococcus suis OX=1307 GN=adhE_2 PE=3 SV=1 - [A0A0M9FM05_STRSU]	30.69	24	24	63	883	97.1506	6.55127	0.863657	0.838801	1.02963	0.333351
A0A0M9FJT2	Bleomycin resistance protein OS=Streptococcus suis OX=1307 GN=XK27_00770 PE=4 SV=1 - [A0A0M9FJT2_STRSU]	41.5	3	3	34	147	16.4308	4.09424	0.99761	1.08665	0.918056	0.101886
A0A116KCE9	Dipeptidase PepV OS=Streptococcus suis OX=1307 GN=pepV_1 PE=4 SV=1 - [A0A116KCE9_STRSU]	41.42	1	15	81	466	50.7521	4.91943	0.929484	0.883993	1.05146	0.497779
A0A0Z8KGZ4	Foldase protein PrsA OS=Streptococcus suis OX=1307 GN=prsA PE=3 SV=1 - [A0A0Z8KGZ4_STRSU]	25.77	1	10	65	326	35.2688	4.98291	0.948617	0.954901	0.993419	0.609226
A0A0Z8BWV3	Peptidase T OS=Streptococcus suis OX=1307 GN=pepT PE=3 SV=1 - [A0A0Z8BWV3_STRSU]	43.6	1	16	85	406	45.0553	4.80518	1.01219	0.980416	1.03241	0.229377
D5AIX2	Isoleucyl-tRNA synthetase, putative OS=Streptococcus suis (strain GZ1) OX=423211 GN=SSGZ1_1331 PE=4 SV=1 - [D5AIX2_STRGZ]	91.8	1	7	53	61	6.78645	4.65283	0.910814	1.18471	0.768809	0.133619
G7SLW5	Lactoylglutathione lyase-related lyase OS=Streptococcus suis ST1 OX=1004951 GN=SSUST1_0616 PE=4 SV=1 - [G7SLW5_STRSU]	71.2	1	6	34	125	14.09	4.67822	0.885664	0.997728	0.887681	0.148755
A4VSS5	Uncharacterized protein conserved in bacteria OS=Streptococcus suis (strain 05ZYH33) OX=391295 GN=SSU05_0196 PE=4 SV=1 - [A4VSS5_STRSY]	50.62	23	28	85	561	61.2382	4.90674	0.9438	1.07018	0.881911	0.134808
A0A116M922	Amino acid ABC transporter ATP-binding protein OS=Streptococcus suis OX=1307 GN=tcyN_1 PE=4 SV=1 - [A0A116M922_STRSU]	42.51	1	9	47	247	27.6834	5.38916	1.18633	0.935868	1.26762	0.0711508
B0FYB8	Neprilysin (Fragment) OS=Streptococcus suis OX=1307 PE=4 SV=1 - [B0FYB8_STRSU]	53.22	1	12	51	295	33.1264	5.03369	0.988546	0.939479	1.05223	0.467883
A4VSN1	30S ribosomal protein S12 OS=Streptococcus suis (strain 05ZYH33) OX=391295 GN=rpsL PE=3 SV=1 - [RS12_STRSY]	41.61	8	8	69	137	15.1516	11.854	1.00498	1.01211	0.992958	0.837635
A0A0Z8EJW6	Phosphotransferase system IIC component, glucose/maltose/N-acetylglucosamine-specific OS=Streptococcus suis OX=1307 GN=treB PE=4 SV=1 - [A0A0Z8EJW6_STRSU]	28.01	2	14	52	664	70.5623	5.40186	0.976922	0.948414	1.03006	0.363763
A0A126UMQ5	dTDP-4-dehydrorhamnose reductase OS=Streptococcus suis OX=1307 GN=APQ97_03205 PE=3 SV=1 - [A0A126UMQ5_STRSU]	46.64	12	12	37	283	31.8707	4.98291	1.07283	1.01805	1.0538	0.0536305
A0A2S2F2Q3	PTS trehalose transporter subunit IIBC OS=Streptococcus suis OX=1307 GN=DF184_01210 PE=4 SV=1 - [A0A2S2F2Q3_STRSU]	23.04	1	13	50	664	70.5733	5.40186	1.15605	0.919164	1.25772	0.053247
A4VXH2	Ribosome-binding factor A OS=Streptococcus suis (strain 05ZYH33) OX=391295 GN=rbfA PE=3 SV=2 - [RBFA_STRSY]	67.52	2	9	60	117	13.395	9.17334	0.999833	1.01776	0.982388	0.681257
A0A0Z8AEG7	N-acetylglucosamine-6-phosphate deacetylase OS=Streptococcus suis OX=1307 GN=nagA PE=3 SV=1 - [A0A0Z8AEG7_STRSU]	39.63	14	14	51	381	40.9886	5.13525	1.00331	1.00718	0.996152	0.75934
D5AGU1	tRNA (Uracil-5-)-methyltransferase/TrmA OS=Streptococcus suis (strain GZ1) OX=423211 GN=SSGZ1_0596 PE=3 SV=1 - [D5AGU1_STRGZ]	65.27	5	26	78	452	50.6986	6.63916	0.959452	1.03205	0.929657	0.0778209
A0A0Z8ETW6	Phospho-2-dehydro-3-deoxyheptonate aldolase OS=Streptococcus suis OX=1307 GN=aroF_1 PE=3 SV=1 - [A0A0Z8ETW6_STRSU]	49.27	1	16	65	341	38.8768	5.89697	0.975485	0.933412	1.04507	0.452054
A0A0M9FFM8	Sugar ABC transporter ATP-binding protein OS=Streptococcus suis OX=1307 GN=ugpC PE=4 SV=1 - [A0A0M9FFM8_STRSU]	41.76	14	14	62	376	42.0976	6.29053	1.01578	1.02622	0.989823	0.464409
A0A0Z8EJ78	Nicotinate phosphoribosyltransferase OS=Streptococcus suis OX=1307 GN=ERS132414_00353 PE=3 SV=1 - [A0A0Z8EJ78_STRSU]	34.36	1	14	52	486	55.095	5.80811	1.08648	0.931387	1.16652	0.158117
A0A0Z8TWJ4	Superoxide dismutase OS=Streptococcus suis OX=1307 GN=sodA PE=3 SV=1 - [A0A0Z8TWJ4_STRSU]	56.72	8	8	52	201	22.4494	5.05908	1.03847	1.05465	0.984659	0.69705
A0A0K2E6C5	Amino acid ABC transporter ATP-binding protein OS=Streptococcus suis OX=1307 GN=glnQ_2 PE=4 SV=1 - [A0A0K2E6C5_STRSU]	29.05	1	5	30	210	23.4323	5.31299	1.01372	0.896899	1.13025	0.211452
A0A0H3N557	UDP-glucose 4-epimerase OS=Streptococcus suis (strain BM407) OX=568814 GN=galE PE=4 SV=1 - [A0A0H3N557_STRS4]	43.03	12	12	46	337	37.1489	5.04639	1.01723	1.00388	1.0133	0.343143
A4VZM2	Cell cycle protein GpsB OS=Streptococcus suis (strain 98HAH33) OX=391296 GN=gpsB PE=3 SV=1 - [GPSB_STRS2]	68.47	7	7	56	111	12.8595	4.85596	0.993411	0.995789	0.997612	0.891128
A0A0N0VCC1	GntR family transcriptional regulator OS=Streptococcus suis OX=1307 GN=treR_1 PE=4 SV=1 - [A0A0N0VCC1_STRSU]	50.21	9	9	36	237	27.1833	6.82959	1.01659	1.02686	0.989995	0.541663
A0A0K2E433	3'-exo-deoxyribonuclease OS=Streptococcus suis OX=1307 GN=exoA PE=4 SV=1 - [A0A0K2E433_STRSU]	58.91	15	15	58	275	31.0037	5.84619	1.00795	1.01953	0.988643	0.35059
A0A0M9FJJ7	Peptidyl-prolyl cis-trans isomerase OS=Streptococcus suis OX=1307 GN=XK27_01260 PE=3 SV=1 - [A0A0M9FJJ7_STRSU]	50.94	10	10	52	267	28.3321	5.08447	1.02234	0.996742	1.02569	0.0986636
A4W3Q0	30S ribosomal protein S18 OS=Streptococcus suis (strain 98HAH33) OX=391296 GN=rpsR PE=3 SV=1 - [RS18_STRS2]	67.09	12	12	125	79	9.19407	10.7993	1.05143	1.0264	1.02438	0.153446
G7SN84	Uncharacterized protein OS=Streptococcus suis ST1 OX=1004951 GN=SSUST1_1769 PE=4 SV=1 - [G7SN84_STRSU]	63.77	4	4	45	69	7.81911	9.5835	0.975015	0.970386	1.00477	0.841979
A0A0Z8QQW3	Exodeoxyribonuclease 7 small subunit OS=Streptococcus suis OX=1307 GN=xseB PE=3 SV=1 - [A0A0Z8QQW3_STRSU]	76.06	1	5	29	71	7.84002	4.71631	0.91939	0.962268	0.95544	0.333889
A0A075SNM7	Transglycosylase OS=Streptococcus suis 6407 OX=1214179 GN=ID09_00665 PE=4 SV=1 - [A0A075SNM7_STRSU]	27.39	17	17	37	807	87.1743	5.23682	0.982997	1.02736	0.956821	0.0531121
A0A0Z8AXE4	Thymidylate synthase OS=Streptococcus suis OX=1307 GN=thyA PE=3 SV=1 - [A0A0Z8AXE4_STRSU]	39.07	11	11	42	279	32.5495	5.32568	1.04283	0.989209	1.05421	0.11475
A0A0M9FNE7	Dipeptidase OS=Streptococcus suis OX=1307 GN=pepQ PE=3 SV=1 - [A0A0M9FNE7_STRSU]	37.67	12	12	57	361	40.2811	5.2749	1.02643	1.01311	1.01315	0.13682
G7SNY2	Large-conductance mechanosensitive channel OS=Streptococcus suis ST1 OX=1004951 GN=mscL PE=3 SV=1 - [G7SNY2_STRSU]	39.67	3	3	22	121	13.0202	9.27588	1.01197	1.04463	0.968739	0.540547
A0A116MZZ9	Putative ferrichrome-binding protein OS=Streptococcus suis OX=1307 GN=fhuD PE=4 SV=1 - [A0A116MZZ9_STRSU]	32.04	2	10	49	309	34.3846	4.84326	1.04476	0.996095	1.04885	0.095861
G7SNS6	N-acylneuraminate cytidylyltransferase OS=Streptococcus suis ST1 OX=1004951 GN=neuA PE=4 SV=1 - [G7SNS6_STRSU]	40.49	16	16	60	410	46.2004	5.07178	1.00517	0.997576	1.00762	0.647488
Q83VN1	DNA gyrase subunit A OS=Streptococcus suis OX=1307 GN=gyrA PE=3 SV=1 - [Q83VN1_STRSU]	27.15	1	26	79	814	91.3092	5.69385	0.907709	0.974191	0.931757	0.267997
A0A0Z8ETN4	50S ribosomal protein L21 OS=Streptococcus suis OX=1307 GN=rplU PE=3 SV=1 - [A0A0Z8ETN4_STRSU]	49.04	5	5	33	104	11.2452	9.90576	0.938062	1.09657	0.855447	0.0671435
D5AGQ3	Cps2A OS=Streptococcus suis (strain GZ1) OX=423211 GN=SSGZ1_0555 PE=4 SV=1 - [D5AGQ3_STRGZ]	30.79	6	10	34	432	47.3681	5.04639	1.00631	1.05464	0.954172	0.0821232
A4W3W8	30S ribosomal protein S9 OS=Streptococcus suis (strain 98HAH33) OX=391296 GN=rpsI PE=3 SV=1 - [RS9_STRS2]	36.92	8	8	68	130	14.2567	10.8433	1.00586	0.961868	1.04574	0.0722182
A0A0Z8ISU3	Putative oligopeptidase OS=Streptococcus suis OX=1307 GN=ERS132442_00146 PE=4 SV=1 - [A0A0Z8ISU3_STRSU]	27.79	1	19	66	565	66.2026	5.03369	1.01122	0.96834	1.04428	0.186793
A0A0K2E5Z3	Pyrimidine-nucleoside phosphorylase OS=Streptococcus suis OX=1307 GN=deoA PE=3 SV=1 - [A0A0K2E5Z3_STRSU]	41.41	14	14	35	425	45.8621	5.0083	1.00946	1.00476	1.00467	0.626394
A0A0Z8HIM3	UDP-N-acetylmuramyl tripeptide synthase OS=Streptococcus suis OX=1307 GN=ERS132411_01974 PE=4 SV=1 - [A0A0Z8HIM3_STRSU]	28.86	1	11	37	447	49.2333	6.34131	1.07089	1.03074	1.03896	0.32971
A0A0N0VC61	Uncharacterized protein OS=Streptococcus suis OX=1307 GN=WQ51_08130 PE=3 SV=1 - [A0A0N0VC61_STRSU]	74.49	1	5	26	98	11.1125	4.51318	1.03624	1.07021	0.968255	0.614986
A0A1P8VRN5	Tyrosine-protein kinase Wze OS=Streptococcus suis OX=1307 GN=cpsC PE=4 SV=1 - [A0A1P8VRN5_STRSU]	24.12	1	5	29	228	24.8289	7.81104	0.978438	0.968844	1.0099	0.824429
A0A116MCK3	Pseudouridine synthase OS=Streptococcus suis OX=1307 GN=rluB_1 PE=3 SV=1 - [A0A116MCK3_STRSU]	52.26	1	15	57	243	27.3711	9.80322	1.05871	0.98893	1.07056	0.131775
A0A0Z8GR58	Glucose-6-phosphate 1-dehydrogenase OS=Streptococcus suis OX=1307 GN=zwf PE=3 SV=1 - [A0A0Z8GR58_STRSU]	38.59	1	17	62	495	56.5954	5.94775	1.01771	0.957949	1.06238	0.266833
D5AJH7	dITP/XTP pyrophosphatase OS=Streptococcus suis (strain GZ1) OX=423211 GN=SSGZ1_1536 PE=3 SV=1 - [D5AJH7_STRGZ]	39.88	1	10	28	336	37.6367	4.77979	1.02001	1.013	1.00692	0.734575
A0A123TEE9	Methyl-accepting chemotaxis protein OS=Streptococcus suis OX=1307 GN=ERS132406_01994 PE=4 SV=1 - [A0A123TEE9_STRSU]	15.48	2	15	37	1092	119.066	4.48779	1.05018	1.01891	1.03069	0.677816
A0A0H3MWN3	GntR family regulatory protein OS=Streptococcus suis (strain BM407) OX=568814 GN=SSUBM407_1322 PE=4 SV=1 - [A0A0H3MWN3_STRS4]	77.42	8	8	36	124	14.2083	5.05908	1.0122	1.01738	0.994913	0.803256
A0A142UR48	dITP/XTP pyrophosphatase OS=Streptococcus suis OX=1307 GN=rdgB PE=3 SV=1 - [A0A142UR48_STRSU]	40.77	1	10	28	336	37.6658	4.75439	1.01167	1.03166	0.980622	0.659885
A0A075SBZ0	4-alpha-glucanotransferase OS=Streptococcus suis 6407 OX=1214179 GN=ID09_01915 PE=3 SV=1 - [A0A075SBZ0_STRSU]	37.45	19	20	46	502	57.8116	5.07178	1.01894	0.99591	1.02312	0.0574534
A0A0Z8L1I5	Trypsin-like serine protease OS=Streptococcus suis OX=1307 GN=htrA PE=4 SV=1 - [A0A0Z8L1I5_STRSU]	29.34	8	8	24	392	41.0181	4.95752	0.982355	0.939103	1.04606	0.0549981
A0A0N1J3Z6	Spermidine/putrescine import ATP-binding protein PotA OS=Streptococcus suis OX=1307 GN=potA_2 PE=3 SV=1 - [A0A0N1J3Z6_STRSU]	32.29	14	14	40	384	43.8284	4.67822	0.992488	1.00633	0.986247	0.34538
D5AGR2	Cps2J OS=Streptococcus suis (strain GZ1) OX=423211 GN=SSGZ1_0564 PE=4 SV=1 - [D5AGR2_STRGZ]	42.47	15	15	34	332	38.6045	5.50342	1.03435	1.03573	0.998672	0.923957
A0A0K2E8K5	HTH DNA-binding protein OS=Streptococcus suis OX=1307 GN=A6M16_09710 PE=4 SV=1 - [A0A0K2E8K5_STRSU]	34.13	5	5	14	252	26.5001	4.97021	0.989416	1.03669	0.9544	0.178651
A0A126UP69	Uncharacterized protein OS=Streptococcus suis OX=1307 GN=APQ97_08475 PE=3 SV=1 - [A0A126UP69_STRSU]	23.91	7	7	26	297	32.9173	9.5835	1.00453	1.02362	0.981348	0.288644
A0A0K2E8D7	Isoprenyl transferase OS=Streptococcus suis OX=1307 GN=uppS PE=3 SV=1 - [A0A0K2E8D7_STRSU]	41.04	10	10	35	251	28.6	9.24658	0.992067	1.00379	0.988325	0.180519
D5AGU2	UDP-galactopyranose mutase OS=Streptococcus suis (strain GZ1) OX=423211 GN=SSGZ1_0598 PE=4 SV=1 - [D5AGU2_STRGZ]	38.65	3	13	30	370	42.9904	5.70654	1.05247	1.00092	1.0515	0.173819
A0A0N0VCM9	ArcT OS=Streptococcus suis OX=1307 GN=ERS132372_00917 PE=4 SV=1 - [A0A0N0VCM9_STRSU]	30.72	12	12	33	446	48.6781	4.67822	0.978089	1.02522	0.954029	0.0670078
A0A0Z8GT54	Transcriptional regulator/sugar kinase OS=Streptococcus suis OX=1307 GN=gmuE PE=4 SV=1 - [A0A0Z8GT54_STRSU]	20.82	5	5	25	293	32.0111	5.45264	1.03458	0.990667	1.04433	0.0924444
A0A0M9FJJ3	Ketosteroid isomerase-like protein OS=Streptococcus suis OX=1307 GN=CWI26_11760 PE=4 SV=1 - [A0A0M9FJJ3_STRSU]	52.71	5	5	33	129	14.1559	4.64014	0.695458	0.713948	0.974102	0.506046
A0A0Z8F5F2	Ribosome maturation factor RimP OS=Streptococcus suis OX=1307 GN=rimP PE=3 SV=1 - [A0A0Z8F5F2_STRSU]	33.97	5	5	31	156	17.3061	4.98291	0.987829	1.06328	0.929042	0.0634547
A0A0Z8HIC5	Thiol peroxidase OS=Streptococcus suis OX=1307 GN=tpx PE=3 SV=1 - [A0A0Z8HIC5_STRSU]	57.14	1	8	22	161	17.866	4.85596	1.05433	1.01115	1.0427	0.362585
A0A0Z8HQL1	ATPase OS=Streptococcus suis OX=1307 GN=A6M16_05955 PE=4 SV=1 - [A0A0Z8HQL1_STRSU]	45.85	8	9	24	205	22.9107	4.98291	1.0415	0.998718	1.04283	0.0922137
A0A0N0VAU9	50S ribosomal protein L20 OS=Streptococcus suis OX=1307 GN=rplT PE=3 SV=1 - [A0A0N0VAU9_STRSU]	62.18	1	8	46	119	13.6865	10.8286	1.04594	0.950323	1.10062	0.257533
A0A0K2E5S6	Oxygen-sensitive ribonucleoside-triphosphate reductase OS=Streptococcus suis OX=1307 GN=nrdD_2 PE=4 SV=1 - [A0A0K2E5S6_STRSU]	77.68	9	9	42	112	13.148	6.94678	1.02476	1.03456	0.990526	0.654329
A0A0Z8SUQ8	Methyl-accepting chemotaxis protein OS=Streptococcus suis OX=1307 GN=ERS132551_01273 PE=4 SV=1 - [A0A0Z8SUQ8_STRSU]	33.61	1	7	29	244	27.457	4.729	0.833834	1.06596	0.782235	0.196388
A0A0Z8AXQ5	1-acyl-sn-glycerol-3-phosphate acyltransferase OS=Streptococcus suis OX=1307 GN=plsC PE=4 SV=1 - [A0A0Z8AXQ5_STRSU]	50.61	13	13	40	247	28.0197	9.39307	0.980287	0.995724	0.984496	0.223381
A0A2K1SK08	tRNA pseudouridine synthase B OS=Streptococcus suis OX=1307 GN=truB PE=3 SV=1 - [A0A2K1SK08_STRSU]	32.65	1	8	28	291	32.2986	5.19873	1.00803	1.07776	0.9353	0.117422
A0A075SE25	tRNA pseudouridine synthase B OS=Streptococcus suis 6407 OX=1214179 GN=truB PE=3 SV=1 - [A0A075SE25_STRSU]	28.42	1	8	26	292	32.3626	5.07178	0.99763	1.11019	0.898609	0.236993
A4VSW8	Acyl-coenzyme A synthetases/AMP-(Fatty) acid ligase OS=Streptococcus suis (strain 05ZYH33) OX=391295 GN=SSU05_0239 PE=4 SV=1 - [A4VSW8_STRSY]	21.96	9	9	24	469	52.6937	5.14795	0.963419	0.950123	1.01399	0.44134
A0A0M9FKU1	Deacetylase OS=Streptococcus suis OX=1307 GN=icaB PE=4 SV=1 - [A0A0M9FKU1_STRSU]	28.99	6	6	24	307	34.1725	5.63037	0.996491	1.03078	0.966735	0.129742
D5AGP4	Beta-lactamase-like protein OS=Streptococcus suis (strain GZ1) OX=423211 GN=SSGZ1_0546 PE=4 SV=1 - [D5AGP4_STRGZ]	42.45	6	6	22	212	24.32	5.47803	0.985503	1.05966	0.930015	0.117223
A4VVS9	3-dehydroquinate synthase OS=Streptococcus suis (strain 05ZYH33) OX=391295 GN=aroB PE=3 SV=1 - [AROB_STRSY]	27.61	2	8	19	355	38.8379	5.24951	1.05437	0.974391	1.08208	0.0647828
A0A0M9FM63	Uncharacterized protein OS=Streptococcus suis OX=1307 GN=WQ51_05380 PE=4 SV=1 - [A0A0M9FM63_STRSU]	50.94	7	7	17	159	18.4166	6.20166	1.06824	1.02187	1.04537	0.118869
D5AF19	Replicative DNA helicase OS=Streptococcus suis (strain GZ1) OX=423211 GN=SSGZ1_1956 PE=3 SV=1 - [D5AF19_STRGZ]	32.59	12	12	22	451	49.8549	5.03369	0.978587	0.97182	1.00696	0.449896
M1VRM2	Glucose-1-phosphate thymidylyltransferase OS=Streptococcus suis OX=1307 GN=cps34O PE=3 SV=1 - [M1VRM2_STRSU]	30.1	1	8	29	289	32.0984	4.83057	1.02375	0.952736	1.07454	0.156439
G7SN13	UDP-galactopyranose mutase OS=Streptococcus suis ST1 OX=1004951 GN=SSUST1_1200 PE=4 SV=1 - [G7SN13_STRSU]	35.14	1	11	24	370	43.0625	5.70654	0.969817	0.890379	1.08922	0.250694
A0A0Z8A177	Thymidylate kinase OS=Streptococcus suis OX=1307 GN=tmk PE=3 SV=1 - [A0A0Z8A177_STRSU]	50.94	1	8	21	212	23.8226	5.17334	0.887939	1.05085	0.844974	0.0789434
D5AGF3	Peptidase U32 OS=Streptococcus suis (strain GZ1) OX=423211 GN=SSGZ1_0453 PE=4 SV=1 - [D5AGF3_STRGZ]	39.48	10	10	22	309	35.5619	5.12256	1.02234	0.96982	1.05416	0.0549113
A0A2K1T092	Peptide ABC transporter substrate-binding protein OS=Streptococcus suis OX=1307 GN=LI88_03200 PE=4 SV=1 - [A0A2K1T092_STRSU]	35.54	7	7	14	332	34.5888	4.52588	0.979796	1.00448	0.975426	0.402997
A0A116MW49	Cytosolic protein OS=Streptococcus suis OX=1307 GN=ERS132370_00865 PE=4 SV=1 - [A0A116MW49_STRSU]	81.37	5	5	35	102	11.7011	6.94678	1.02716	1.03833	0.989247	0.569982
D5AGQ7	Cps2E OS=Streptococcus suis (strain GZ1) OX=423211 GN=SSGZ1_0559 PE=4 SV=1 - [D5AGQ7_STRGZ]	20.04	10	10	27	459	52.887	8.35303	1.0008	1.03643	0.965617	0.162833
A0A0H3MXV3	DNA-directed RNA polymerase subunit omega OS=Streptococcus suis (strain BM407) OX=568814 GN=rpoZ PE=3 SV=1 - [A0A0H3MXV3_STRS4]	73.79	1	10	33	103	11.6533	6.58057	1.09144	1.0252	1.06462	0.161535
A0A0M9FFI3	DUF1149 domain-containing protein OS=Streptococcus suis OX=1307 GN=CWM22_06980 PE=4 SV=1 - [A0A0M9FFI3_STRSU]	50	8	8	34	124	14.6095	4.94482	0.986911	0.990893	0.995982	0.920158
A0A0Z8MFT0	50S ribosomal protein L32 OS=Streptococcus suis OX=1307 GN=rpmF PE=3 SV=1 - [A0A0Z8MFT0_STRSU]	28.33	2	2	26	60	6.79569	10.6968	1.01921	1.02833	0.991126	0.626511
A0A0K2E8S8	Membrane protein insertase YidC OS=Streptococcus suis OX=1307 GN=misCA PE=3 SV=1 - [A0A0K2E8S8_STRSU]	13.33	5	5	27	270	30.5594	9.90576	1.02064	1.00934	1.01119	0.178992
A0A075SSC3	Membrane protein OS=Streptococcus suis 6407 OX=1214179 GN=ID09_07730 PE=4 SV=1 - [A0A075SSC3_STRSU]	34.2	4	4	10	193	21.251	4.98291	0.966795	0.997473	0.969244	0.460885
A0A123SY18	Polar amino acid ABC transporter ATPase OS=Streptococcus suis OX=1307 GN=glnQ_1 PE=4 SV=1 - [A0A123SY18_STRSU]	29.05	1	5	21	210	23.4313	5.43994	0.677723	0.545653	1.24204	0.470952
A0A0H3MU85	NIF3 (NGG1p interacting factor 3) family protein OS=Streptococcus suis (strain BM407) OX=568814 GN=SSUBM407_0654 PE=4 SV=1 - [A0A0H3MU85_STRS4]	28.41	8	8	21	264	29.3442	5.17334	0.981346	0.977845	1.00358	0.83455
D5AIU8	Diadenylate cyclase OS=Streptococcus suis (strain GZ1) OX=423211 GN=dacA PE=3 SV=1 - [D5AIU8_STRGZ]	28.62	7	7	17	283	31.0788	6.40479	1.06682	0.995841	1.07128	0.199297
A0A0M9FF92	Penicillin-binding protein OS=Streptococcus suis OX=1307 GN=XK26_08140 PE=4 SV=1 - [A0A0M9FF92_STRSU]	23.01	5	14	33	691	75.1566	4.79248	0.984881	0.972325	1.01291	0.511475
A0A0H3MUM6	Uncharacterized protein OS=Streptococcus suis (strain BM407) OX=568814 GN=SSUBM407_0653 PE=4 SV=1 - [A0A0H3MUM6_STRS4]	25.55	5	5	18	227	25.5626	5.5542	0.983346	0.939738	1.0464	0.0515601
A0A0Z8LK90	Methionyl-tRNA formyltransferase OS=Streptococcus suis OX=1307 GN=fmt PE=3 SV=1 - [A0A0Z8LK90_STRSU]	37.5	1	10	19	312	33.8555	5.12256	0.97396	0.990612	0.983191	0.562832
A0A0Z8BYK7	tRNA-dihydrouridine synthase OS=Streptococcus suis OX=1307 GN=dus PE=3 SV=1 - [A0A0Z8BYK7_STRSU]	34.43	1	10	18	334	36.6828	5.71924	1.05786	1.11092	0.952239	0.620466
A0A0Z8SF96	Cell division protein FtsX OS=Streptococcus suis OX=1307 GN=APQ97_07850 PE=3 SV=1 - [A0A0Z8SF96_STRSU]	28.48	8	8	24	309	34.0921	7.23975	1.02759	0.964793	1.06509	0.0886885
A0A0Z8I3C0	Glycine/betaine ABC transporter ATPase OS=Streptococcus suis OX=1307 GN=proV PE=4 SV=1 - [A0A0Z8I3C0_STRSU]	54.32	12	12	28	243	27.3644	5.30029	0.998339	1.0135	0.985039	0.404288
U5UHF5	SWIM domain-containing protein OS=Streptococcus suis T15 OX=1340847 GN=T15_1787 PE=4 SV=1 - [U5UHF5_STRSU]	17.77	1	19	24	1030	117.409	5.52881	0.972754	0.979133	0.993485	0.77162
D5AKA0	Ribulose-phosphate 3-epimerase OS=Streptococcus suis (strain GZ1) OX=423211 GN=SSGZ1_1809 PE=3 SV=1 - [D5AKA0_STRGZ]	20.55	4	4	16	219	23.5183	6.21436	1.03112	1.04355	0.988094	0.666284
A0A123TDN8	Surface protein from Gram-positive cocci, anchor region:YSIRK Gram-positive signal peptide OS=Streptococcus suis OX=1307 GN=bag_1 PE=4 SV=1 - [A0A123TDN8_STRSU]	13.07	1	6	22	704	76.6864	4.66553	0.828485	0.944946	0.876753	0.157169
A4VT05	50S ribosomal protein L33 OS=Streptococcus suis (strain 05ZYH33) OX=391295 GN=rpmG PE=3 SV=1 - [RL33_STRSY]	46.94	4	4	31	49	5.92131	10.3452	1.07921	1.0203	1.05773	0.200833
A0A075SGQ6	Glucosyl transferase family 2 OS=Streptococcus suis 6407 OX=1214179 GN=ID09_05190 PE=4 SV=1 - [A0A075SGQ6_STRSU]	22.73	6	6	14	308	35.1269	5.43994	1.00389	0.988956	1.0151	0.405008
A0A0Z8JRG2	Ribosome-binding factor A OS=Streptococcus suis OX=1307 GN=rbfA PE=3 SV=1 - [A0A0Z8JRG2_STRSU]	51.28	1	8	40	117	13.44	8.88037	0.872741	0.911574	0.957401	0.527142
A0A0Z8W3R4	CpsY OS=Streptococcus suis OX=1307 GN=oxyR PE=4 SV=1 - [A0A0Z8W3R4_STRSU]	41.45	12	12	27	304	34.7264	5.12256	0.978323	1.00796	0.9706	0.238838
A0A0Z8K2V4	3-dehydroquinate synthase OS=Streptococcus suis OX=1307 GN=aroB PE=3 SV=1 - [A0A0Z8K2V4_STRSU]	25.35	1	7	16	355	38.938	5.18604	1.10749	0.933107	1.18688	0.0989893
A0A123U7X9	Thymidylate kinase OS=Streptococcus suis OX=1307 GN=tmk PE=3 SV=1 - [A0A123U7X9_STRSU]	44.34	1	7	19	212	23.9106	5.09717	2.45373	1.94859	1.25923	0.443558
A4VZ51	Endonuclease MutS2 OS=Streptococcus suis (strain 98HAH33) OX=391296 GN=mutS2 PE=3 SV=1 - [MUTS2_STRS2]	22.24	16	16	33	778	87.6242	6.85889	0.986808	0.987336	0.999465	0.976415
A0A0Z8LAQ3	tRNA-dihydrouridine synthase OS=Streptococcus suis OX=1307 GN=dus PE=3 SV=1 - [A0A0Z8LAQ3_STRSU]	34.43	1	10	18	334	36.7398	5.71924	1.03104	0.952869	1.08203	0.283536
A0A0Z8K1H2	Guanylate kinase OS=Streptococcus suis OX=1307 GN=gmk PE=3 SV=1 - [A0A0Z8K1H2_STRSU]	48.06	10	10	22	206	23.7321	4.88135	0.981518	1.00048	0.981043	0.509243
A0A075SF08	Membrane protein OS=Streptococcus suis 6407 OX=1214179 GN=ID09_07905 PE=4 SV=1 - [A0A075SF08_STRSU]	14.95	5	5	12	388	43.4807	7.59131	0.966305	1.02959	0.938533	0.0951724
A0A075SHU9	Uncharacterized protein OS=Streptococcus suis 6407 OX=1214179 GN=ID09_04885 PE=4 SV=1 - [A0A075SHU9_STRSU]	32.13	6	6	18	249	27.0324	4.61475	0.99328	0.964438	1.02991	0.18191
A0A0N0DM70	NADH dehydrogenase OS=Streptococcus suis OX=1307 GN=XK26_07720 PE=4 SV=1 - [A0A0N0DM70_STRSU]	54.4	7	7	25	125	14.4787	10.0522	0.971203	1.0037	0.967621	0.182676
A0A0Z8M2M6	Glutamine amidotransferase OS=Streptococcus suis OX=1307 GN=ERS132370_01548 PE=4 SV=1 - [A0A0Z8M2M6_STRSU]	46.56	10	10	26	262	29.4805	5.2749	1.01486	0.994465	1.0205	0.0934438
A0A116K597	Phosphotransferase system, mannose/fructose/N-acetylgalactosamine-specific component IIB OS=Streptococcus suis OX=1307 GN=sorB PE=4 SV=1 - [A0A116K597_STRSU]	49.08	8	8	25	163	17.9746	8.1333	1.05668	1.02838	1.02751	0.0505567
A0A0K2E7C4	Cof-type HAD-IIB family hydrolase OS=Streptococcus suis OX=1307 GN=yidA_1 PE=4 SV=1 - [A0A0K2E7C4_STRSU]	42.59	9	9	35	270	30.7056	5.07178	0.975979	0.996797	0.979115	0.296452
A0A0H3N0G0	DNA primase OS=Streptococcus suis (strain BM407) OX=568814 GN=dnaG PE=3 SV=1 - [A0A0H3N0G0_STRS4]	22.32	11	11	22	596	68.453	5.92236	0.99987	1.00583	0.994075	0.745021
A0A0M9FDU8	Seryl-tRNA synthetase OS=Streptococcus suis OX=1307 GN=CVO91_09720 PE=4 SV=1 - [A0A0M9FDU8_STRSU]	77.46	5	5	19	71	8.1301	5.09717	1.0158	1.11304	0.912641	0.249596
D5AG46	Uncharacterized protein OS=Streptococcus suis (strain GZ1) OX=423211 GN=SSGZ1_0346 PE=4 SV=1 - [D5AG46_STRGZ]	40.44	4	4	8	136	15.4067	4.75439	1.05527	0.993551	1.06212	0.112136
A0A0H3N4I8	Putative D-alanyl-D-alanine carboxypeptidase OS=Streptococcus suis (strain BM407) OX=568814 GN=SSUBM407_1134 PE=4 SV=1 - [A0A0H3N4I8_STRS4]	21.51	3	3	13	251	27.3371	4.86865	1.02751	1.10638	0.928715	0.114256
A0A075SCI3	Preprotein translocase subunit SecG OS=Streptococcus suis 6407 OX=1214179 GN=ID09_03080 PE=4 SV=1 - [A0A075SCI3_STRSU]	32.47	2	2	11	77	8.50677	9.53955	0.887765	1.02159	0.869	0.15451
A0A0Z8LUX3	HAD superfamily hydrolase OS=Streptococcus suis OX=1307 GN=yidA_3 PE=4 SV=1 - [A0A0Z8LUX3_STRSU]	20.66	1	4	18	271	29.575	4.62744	1.00337	1.01344	0.990069	0.503601
A0A0M9FKA8	50S ribosomal protein L13 (Fragment) OS=Streptococcus suis OX=1307 GN=rplM PE=3 SV=1 - [A0A0M9FKA8_STRSU]	24.24	1	2	19	99	10.6548	9.65674	1.02971	0.942718	1.09228	0.060004
A0A0Z8N011	RelB protein OS=Streptococcus suis OX=1307 GN=ERS132441_02044 PE=4 SV=1 - [A0A0Z8N011_STRSU]	76.71	5	5	15	73	8.58926	4.84326	0.990809	0.984602	1.0063	0.860082
A0A0M9FGF8	Tagatose-6-phosphate kinase OS=Streptococcus suis OX=1307 GN=XK27_07940 PE=3 SV=1 - [A0A0M9FGF8_STRSU]	33.99	7	7	15	303	32.4747	4.77979	1.00864	0.997296	1.01137	0.701267
A1YSC9	3-phosphoglycerate kinase (Fragment) OS=Streptococcus suis OX=1307 PE=4 SV=1 - [A1YSC9_STRSU]	100	1	2	12	26	2.54137	4.75439	1.01929	0.950865	1.07196	0.344977
A0A075SEM5	Glycerol ABC transporter permease OS=Streptococcus suis 6407 OX=1214179 GN=ID09_01290 PE=3 SV=1 - [A0A075SEM5_STRSU]	11.74	4	4	30	281	29.7698	8.83643	0.971245	0.962834	1.00873	0.703417
A0A0M9FFE8	DNA-binding response regulator OS=Streptococcus suis OX=1307 GN=arlR_1 PE=4 SV=1 - [A0A0M9FFE8_STRSU]	22.42	5	6	16	223	25.2301	4.60205	1.03746	1.05459	0.983753	0.626838
Q204C2	IgG binding protein OS=Streptococcus suis OX=1307 GN=LI88_00705 PE=4 SV=1 - [Q204C2_STRSU]	24.77	3	9	24	327	36.7756	5.0083	1.06728	1.04411	1.02219	0.6297
A0A0Z8MKD7	DNA polymerase III subunit gamma/tau OS=Streptococcus suis OX=1307 GN=dnaX PE=3 SV=1 - [A0A0Z8MKD7_STRSU]	22.7	1	9	14	555	60.7942	5.17334	0.967519	1.09569	0.88302	0.103805
A0A075SJ98	Phosphonate ABC transporter ATP-binding protein OS=Streptococcus suis 6407 OX=1214179 GN=ID09_07860 PE=4 SV=1 - [A0A075SJ98_STRSU]	20.24	4	4	11	252	27.8236	7.06396	1.04439	0.934335	1.11779	0.0889021
G7SL90	UPF0109 protein SSUST1_1038 OS=Streptococcus suis ST1 OX=1004951 GN=SSUST1_1038 PE=3 SV=1 - [G7SL90_STRSU]	57.5	1	5	19	80	9.07297	5.45264	1.09201	0.947684	1.15229	0.0988781
A0A123TCC1	Keto-hydroxyglutarate-aldolase/keto-deoxy-phosphogluconate aldolase OS=Streptococcus suis OX=1307 GN=ERS132417_01566 PE=4 SV=1 - [A0A123TCC1_STRSU]	36.16	6	6	16	224	24.0967	7.94287	0.994293	1.01084	0.983626	0.621648
D5AJ20	Branched-chain amino acid ABC transporter, permease protein OS=Streptococcus suis (strain GZ1) OX=423211 GN=SSGZ1_1379 PE=3 SV=1 - [D5AJ20_STRGZ]	15.58	4	4	12	308	32.6431	9.56885	0.984496	1.01712	0.967922	0.30804
A0A0Z8BXC4	HAD superfamily hydrolase OS=Streptococcus suis OX=1307 GN=yidA_1 PE=4 SV=1 - [A0A0Z8BXC4_STRSU]	27.31	1	5	16	271	29.9871	4.61475	1.05257	0.966408	1.08916	0.104906
A0A0N0DN55	Uncharacterized protein OS=Streptococcus suis OX=1307 GN=XK26_04855 PE=4 SV=1 - [A0A0N0DN55_STRSU]	13.3	7	7	15	376	40.6894	8.66064	1.00283	1.00922	0.993667	0.90233
G7SLL2	30S ribosomal protein S14 type Z OS=Streptococcus suis ST1 OX=1004951 GN=rpsZ PE=3 SV=1 - [G7SLL2_STRSU]	34.43	2	2	19	61	7.0517	10.2866	0.987003	1.04288	0.946421	0.155383
A0A0M9FKS3	Cys-tRNA(Pro)/Cys-tRNA(Cys) deacylase OS=Streptococcus suis OX=1307 GN=ybaK PE=3 SV=1 - [A0A0M9FKS3_STRSU]	24.38	5	5	17	160	17.5736	8.30908	1.05589	0.952681	1.10834	0.0523105
A0A0Z8JWV4	Dehydrogenase and related proteins OS=Streptococcus suis OX=1307 GN=afr PE=4 SV=1 - [A0A0Z8JWV4_STRSU]	19.88	1	7	19	327	36.7166	4.99561	0.943028	0.999799	0.943217	0.845019
A0A075SGV0	Penicillinase repressor OS=Streptococcus suis 6407 OX=1214179 GN=ID09_00645 PE=4 SV=1 - [A0A075SGV0_STRSU]	35.9	6	6	16	156	17.588	8.08936	0.9907	1.04096	0.951715	0.094151
D5AJJ1	Uncharacterized protein OS=Streptococcus suis (strain GZ1) OX=423211 GN=SSGZ1_1550 PE=4 SV=1 - [D5AJJ1_STRGZ]	48.64	12	12	23	220	25.5373	8.89502	0.975237	1.00081	0.974444	0.203884
A4VTU4	Tyrosine-protein phosphatase OS=Streptococcus suis (strain 05ZYH33) OX=391295 GN=SSU05_0567 PE=3 SV=1 - [A4VTU4_STRSY]	39.67	9	9	25	242	28.1578	8.52881	1.00088	1.02341	0.977991	0.201542
A0A0N0DMX4	L-allo-threonine dehydrogenase OS=Streptococcus suis OX=1307 GN=XK27_05730 PE=3 SV=1 - [A0A0N0DMX4_STRSU]	19.05	3	3	8	252	27.6082	5.99854	0.94945	0.960561	0.988434	0.709705
A4VYN7	UPF0297 protein SSU98_0066 OS=Streptococcus suis (strain 98HAH33) OX=391296 GN=SSU98_0066 PE=3 SV=1 - [Y066_STRS2]	76.14	8	8	29	88	10.3663	5.23682	1.03394	1.05609	0.979031	0.41729
D5AEZ6	Uncharacterized protein OS=Streptococcus suis (strain GZ1) OX=423211 GN=SSGZ1_1933 PE=4 SV=1 - [D5AEZ6_STRGZ]	29.03	3	3	11	124	13.6594	9.40771	0.989934	1.0657	0.928906	0.233615
A0A0K2E8T6	Amino acid ABC transporter permease OS=Streptococcus suis OX=1307 GN=tcyB_2 PE=3 SV=1 - [A0A0K2E8T6_STRSU]	24.2	4	4	19	219	24.0432	8.98291	1.00905	1.00641	1.00263	0.885356
A0A0Z8E1H9	Multidrug ABC transporter ATPase OS=Streptococcus suis OX=1307 GN=ecsA_1 PE=4 SV=1 - [A0A0Z8E1H9_STRSU]	30.77	6	7	18	247	27.6331	5.021	1.00279	0.985449	1.0176	0.641069
A0A0Z8G996	Cell division protein FtsI OS=Streptococcus suis OX=1307 GN=penA PE=4 SV=1 - [A0A0Z8G996_STRSU]	16.5	1	11	27	691	75.0415	4.75439	1.12543	0.970556	1.15957	0.139218
A0A0Z8AHZ7	Phosphotransferase mannnose-specific family component IIA OS=Streptococcus suis OX=1307 GN=dhaM PE=4 SV=1 - [A0A0Z8AHZ7_STRSU]	37.1	3	3	8	124	13.3039	4.56396	0.964394	1.05339	0.915515	0.102617
A0A2K1SKI6	3-dehydroquinate dehydratase (Fragment) OS=Streptococcus suis OX=1307 GN=LI88_07450 PE=4 SV=1 - [A0A2K1SKI6_STRSU]	25	1	2	11	88	9.64594	4.66553	0.946677	1.0246	0.923948	0.419863
A0A075SJ04	Uncharacterized protein OS=Streptococcus suis 6407 OX=1214179 GN=ID09_04750 PE=4 SV=1 - [A0A075SJ04_STRSU]	31.8	7	7	16	283	30.8962	4.84326	0.992726	1.00761	0.985226	0.605062
A0A0M9FIU3	Lipid kinase OS=Streptococcus suis OX=1307 GN=XK27_03025 PE=4 SV=1 - [A0A0M9FIU3_STRSU]	21.9	6	6	11	347	38.3086	4.99561	0.949343	0.917551	1.03465	0.0829435
A0A0Z8IUE6	Superfamily II DNA/RNA helicase OS=Streptococcus suis OX=1307 GN=cshA_1 PE=4 SV=1 - [A0A0Z8IUE6_STRSU]	21.67	7	7	15	360	40.9236	7.82568	0.999018	1.06374	0.939156	0.0591827
D5AJQ7	GCN5-related N-acetyltransferase OS=Streptococcus suis (strain GZ1) OX=423211 GN=SSGZ1_1616 PE=4 SV=1 - [D5AJQ7_STRGZ]	67.52	8	8	22	157	18.126	5.10986	0.978883	0.978154	1.00074	0.97167
A4VW67	SsrA-binding protein OS=Streptococcus suis (strain 05ZYH33) OX=391295 GN=smpB PE=3 SV=1 - [SSRP_STRSY]	25.16	5	5	15	155	17.5895	9.87646	1.00258	1.00981	0.992841	0.793353
A4VVF9	Predicted membrane protein OS=Streptococcus suis (strain 05ZYH33) OX=391295 GN=SSU05_1132 PE=4 SV=1 - [A4VVF9_STRSY]	27.03	8	8	13	370	41.6554	4.56396	0.989502	0.963922	1.02654	0.436277
A0A0H3MXN3	Putative transcription regulation protein OS=Streptococcus suis (strain BM407) OX=568814 GN=SSUBM407_0287 PE=4 SV=1 - [A0A0H3MXN3_STRS4]	44.06	5	5	11	143	15.8273	6.68311	1.01873	0.963638	1.05717	0.107541
A0A0H3MSU2	DNA mismatch repair protein MutL OS=Streptococcus suis (strain BM407) OX=568814 GN=mutL PE=3 SV=1 - [A0A0H3MSU2_STRS4]	20.31	12	12	30	645	72.9777	5.42725	1.01679	1.00637	1.01035	0.392535
A0A116JC79	4-alpha-glucanotransferase OS=Streptococcus suis OX=1307 GN=malQ_1 PE=3 SV=1 - [A0A116JC79_STRSU]	13.66	1	5	12	505	57.9684	5.021	0.911639	0.93734	0.972581	0.621151
A0A075SGZ9	Membrane protein OS=Streptococcus suis 6407 OX=1214179 GN=ID09_11475 PE=4 SV=1 - [A0A075SGZ9_STRSU]	19.31	5	5	9	290	31.5156	5.85889	1.0507	0.930862	1.12874	0.0660611
A0A0Z8V294	Colicin lysis protein OS=Streptococcus suis OX=1307 GN=ERS132531_00682 PE=4 SV=1 - [A0A0Z8V294_STRSU]	26.61	2	2	9	109	12.4114	4.60205	0.98648	1.00924	0.977445	0.505947
Q7M161	Phosphocarrier protein HPr (Fragment) OS=Streptococcus suis OX=1307 PE=4 SV=1 - [Q7M161_STRSU]	27.03	1	1	17	37	4.01314	8.68994	1.04448	0.975813	1.07037	0.0610648
A0A075SFN9	Superoxide dismutase OS=Streptococcus suis 6407 OX=1214179 GN=ID09_00680 PE=4 SV=1 - [A0A075SFN9_STRSU]	34.71	5	5	13	121	14.6019	4.93213	0.987806	1.00565	0.982254	0.469501
A0A0Z8XVY4	50S ribosomal protein L30 OS=Streptococcus suis OX=1307 GN=rpmD PE=3 SV=1 - [A0A0Z8XVY4_STRSU]	66.67	1	4	19	60	6.42063	9.87646	1.11698	1.0342	1.08005	0.0723585
A0A0M9FJN6	LacI family transcriptional regulator OS=Streptococcus suis OX=1307 GN=XK27_00970 PE=4 SV=1 - [A0A0M9FJN6_STRSU]	21.81	5	5	8	321	35.4187	6.65381	1.01939	0.987516	1.03228	0.228053
A0A0K2E6T6	Cation efflux family protein OS=Streptococcus suis OX=1307 GN=fieF PE=3 SV=1 - [A0A0K2E6T6_STRSU]	12.38	5	5	9	412	46.4971	5.8335	1.00812	0.945825	1.06586	0.239604
A0A0M9FHR8	Short-chain dehydrogenase OS=Streptococcus suis OX=1307 GN=XK27_05435 PE=3 SV=1 - [A0A0M9FHR8_STRSU]	30.28	2	7	10	251	27.8194	6.59521	0.962967	1.05494	0.912813	0.13791
A0A0H3MXU0	Putative D-alanyl-D-alanine carboxypeptidase OS=Streptococcus suis (strain BM407) OX=568814 GN=SSUBM407_1737 PE=3 SV=1 - [A0A0H3MXU0_STRS4]	19.13	8	8	22	413	44.9349	4.80518	0.997079	0.988386	1.00879	0.396982
D0VFD4	GntR family regulatory protein (Fragment) OS=Streptococcus suis OX=1307 PE=4 SV=1 - [D0VFD4_STRSU]	85.09	1	11	34	114	13.203	8.60205	0.94781	1.00917	0.939195	0.34284
A0A0N0DLC6	ABC transporter ATP-binding protein OS=Streptococcus suis OX=1307 GN=fhuC_1 PE=4 SV=1 - [A0A0N0DLC6_STRSU]	28.35	5	5	13	261	29.2022	5.13525	0.972246	0.997766	0.974423	0.471876
A0A075SFE3	Uncharacterized protein OS=Streptococcus suis 6407 OX=1214179 GN=ID09_02900 PE=4 SV=1 - [A0A075SFE3_STRSU]	13.22	1	1	4	121	13.5796	4.44971	0.939946	0.994795	0.944864	0.0604371
A0A0N0VBA3	UPF0109 protein CVO91_06055 OS=Streptococcus suis OX=1307 GN=CVO91_06055 PE=3 SV=1 - [A0A0N0VBA3_STRSU]	57.5	1	5	18	80	9.045	6.06201	0.935347	0.928294	1.0076	0.829254
A0A0M9FGI5	Histidine kinase OS=Streptococcus suis OX=1307 GN=walK_2 PE=4 SV=1 - [A0A0M9FGI5_STRSU]	20.04	9	9	10	449	50.9992	4.91943	1.05473	0.975229	1.08152	0.0563473
A0A075SS46	Amino acid ABC transporter permease OS=Streptococcus suis 6407 OX=1214179 GN=ID09_07185 PE=3 SV=1 - [A0A075SS46_STRSU]	33.33	7	7	14	213	23.8402	9.34912	1.06589	1.05094	1.01423	0.648364
D5AFZ4	Zinc-containing alcohol dehydrogenase OS=Streptococcus suis (strain GZ1) OX=423211 GN=SSGZ1_0294 PE=4 SV=1 - [D5AFZ4_STRGZ]	38.14	10	10	21	333	35.7137	8.55811	0.992372	0.989294	1.00311	0.823751
A4W299	Ribonuclease Z OS=Streptococcus suis (strain 98HAH33) OX=391296 GN=rnz PE=3 SV=1 - [RNZ_STRS2]	31.39	9	9	15	309	34.0979	6.96143	0.948678	1.01949	0.930543	0.0505578
A0A0M9FGS5	Macrolide ABC transporter ATP-binding protein OS=Streptococcus suis OX=1307 GN=lolD_2 PE=4 SV=1 - [A0A0M9FGS5_STRSU]	28.33	5	5	11	233	25.4851	4.95752	1.02506	0.982024	1.04382	0.343299
A0A0Z8KXW9	CAAX amino protease family protein OS=Streptococcus suis OX=1307 GN=ERS132461_00583 PE=4 SV=1 - [A0A0Z8KXW9_STRSU]	33.73	3	3	9	83	9.79396	5.03369	0.98872	0.986884	1.00186	0.954333
A0A0M9FMB3	SAM-dependent methyltransferase (Fragment) OS=Streptococcus suis OX=1307 GN=WQ51_05580 PE=4 SV=1 - [A0A0M9FMB3_STRSU]	26.74	3	3	5	172	18.6176	4.91943	1.01353	1.02788	0.986036	0.74333
A0A075SC04	Cold-shock protein OS=Streptococcus suis 6407 OX=1214179 GN=ID09_01990 PE=4 SV=1 - [A0A075SC04_STRSU]	58.21	5	5	13	67	7.38965	4.94482	1.11295	0.914298	1.21728	0.144526
A0A0Z8JGI8	Winged helix family two component transcriptional regulator OS=Streptococcus suis OX=1307 GN=phoP PE=4 SV=1 - [A0A0Z8JGI8_STRSU]	18.06	4	4	11	216	24.7271	5.14795	0.976394	1.01541	0.961574	0.214145
A0A0Z8C5P6	Cell wall biosynthesis glycosyltransferase OS=Streptococcus suis OX=1307 GN=ERS132440_01457 PE=4 SV=1 - [A0A0Z8C5P6_STRSU]	27.34	1	5	8	256	30.0178	6.06201	1.22615	0.909368	1.34836	0.0687513
A0A0N0DLN1	Short-chain dehydrogenase OS=Streptococcus suis OX=1307 GN=XK26_09530 PE=3 SV=1 - [A0A0N0DLN1_STRSU]	25.1	1	6	9	251	27.8404	6.59521	1.05225	1.07184	0.981723	0.477261
G7SMS2	Cell wall biosynthesis glycosyltransferase OS=Streptococcus suis ST1 OX=1004951 GN=SSUST1_0689 PE=4 SV=1 - [G7SMS2_STRSU]	25	1	5	8	256	30.0368	5.87158	0.922607	0.973849	0.947383	0.52051
A0A0Z8DS39	BS_ykrK family protein OS=Streptococcus suis OX=1307 GN=ERS132392_00975 PE=4 SV=1 - [A0A0Z8DS39_STRSU]	37.16	4	7	13	183	21.4829	6.78564	0.996957	0.985127	1.01201	0.680906
A0A0H3MTM2	Uncharacterized protein OS=Streptococcus suis (strain BM407) OX=568814 GN=SSUBM407_0285 PE=4 SV=1 - [A0A0H3MTM2_STRS4]	20.1	4	4	13	204	23.8801	5.021	1.1132	0.964387	1.15431	0.102
A0A0Z8GBS4	DNA topoisomerase 4 subunit B OS=Streptococcus suis OX=1307 GN=parE PE=3 SV=1 - [A0A0Z8GBS4_STRSU]	26.28	19	19	41	647	71.8349	6.39209	1.02995	0.992865	1.03735	0.0954078
A0A0H3N5K9	Putative cytidine and deoxycytidylate deaminase OS=Streptococcus suis (strain BM407) OX=568814 GN=SSUBM407_1512 PE=4 SV=1 - [A0A0H3N5K9_STRS4]	25.81	4	4	12	155	17.2817	7.31299	1.02022	1.01414	1.006	0.725638
A0A0Z8FYX2	Major Facilitator Superfamily protein OS=Streptococcus suis OX=1307 GN=yeaN PE=4 SV=1 - [A0A0Z8FYX2_STRSU]	2.67	1	1	8	375	40.4058	9.64209	0.974722	1.05887	0.920527	0.0833743
A0A2K1T2G9	Repressor OS=Streptococcus suis OX=1307 GN=LI88_00615 PE=4 SV=1 - [A0A2K1T2G9_STRSU]	26.02	9	9	12	392	44.1599	6.45557	1.01297	1.00995	1.003	0.898202
A0A0M9FNY8	Undecaprenyl-diphosphatase OS=Streptococcus suis OX=1307 GN=uppP PE=3 SV=1 - [A0A0M9FNY8_STRSU]	6.47	2	2	6	278	31.141	9.08545	1.01691	1.01531	1.00157	0.941219
A0A0Z8EZX0	Orotidine 5'-phosphate decarboxylase OS=Streptococcus suis OX=1307 GN=pyrF PE=3 SV=1 - [A0A0Z8EZX0_STRSU]	33.33	5	5	8	231	25.2958	5.46533	1.06376	1.02532	1.03749	0.399436
A0A075SFH1	Transcriptional regulator OS=Streptococcus suis 6407 OX=1214179 GN=ID09_08720 PE=4 SV=1 - [A0A075SFH1_STRSU]	26.29	6	6	20	213	25.4108	9.71533	1.00053	1.01403	0.986684	0.563574
D5AHS9	RelA/SpoT OS=Streptococcus suis (strain GZ1) OX=423211 GN=SSGZ1_0937 PE=4 SV=1 - [D5AHS9_STRGZ]	33.18	7	7	15	223	26.3576	6.17627	0.988401	0.925345	1.06814	0.337757
U5UGH6	Uncharacterized protein OS=Streptococcus suis T15 OX=1340847 GN=T15_0513 PE=4 SV=1 - [U5UGH6_STRSU]	15.74	6	6	13	394	41.6818	4.98291	1.00256	0.967069	1.0367	0.0567838
A0A0Z8ET46	HAD superfamily hydrolase OS=Streptococcus suis OX=1307 GN=yfnB_1 PE=4 SV=1 - [A0A0Z8ET46_STRSU]	12.59	1	2	8	143	16.8436	7.62061	0.92369	0.918911	1.0052	0.908854
A0A116QWU7	Dihydroxyacetone kinase OS=Streptococcus suis OX=1307 GN=dhaQ PE=4 SV=1 - [A0A116QWU7_STRSU]	19.15	6	6	15	329	36.3522	6.06201	0.993404	0.962132	1.0325	0.351319
A0A0Z8UP19	2-keto-3-deoxy-6-phosphogluconate aldolase OS=Streptococcus suis OX=1307 GN=dgoA_2 PE=4 SV=1 - [A0A0Z8UP19_STRSU]	15.98	3	3	7	194	20.1483	4.729	1.04228	0.966233	1.07871	0.545556
A0A0H3MVJ9	Glycerol-3-phosphate acyltransferase OS=Streptococcus suis (strain BM407) OX=568814 GN=plsY PE=3 SV=1 - [A0A0H3MVJ9_STRS4]	13.08	3	3	5	214	23.1249	9.99365	1.00864	0.989265	1.01959	0.538046
D5AK78	Uncharacterized protein OS=Streptococcus suis (strain GZ1) OX=423211 GN=SSGZ1_1787 PE=4 SV=1 - [D5AK78_STRGZ]	20.23	5	5	8	257	29.6403	7.48877	0.997915	0.977486	1.0209	0.234417
A0A075SEZ9	Membrane protein OS=Streptococcus suis 6407 OX=1214179 GN=ID09_02080 PE=4 SV=1 - [A0A075SEZ9_STRSU]	20.78	5	5	13	231	26.6872	8.32373	1.00266	1.05133	0.953702	0.153675
A0A0Z8HL94	D-mannonate oxidoreductase OS=Streptococcus suis OX=1307 GN=ERS132427_00688 PE=3 SV=1 - [A0A0Z8HL94_STRSU]	19.35	5	5	10	279	29.4712	5.05908	0.967434	0.993251	0.974007	0.149512
D5AF09	Putative oxidoreductase ydhF OS=Streptococcus suis (strain GZ1) OX=423211 GN=SSGZ1_1946 PE=4 SV=1 - [D5AF09_STRGZ]	32.67	8	8	14	303	34.3167	6.45557	0.996336	1.00631	0.990087	0.578084
A0A0Z8F7C4	Putative tRNA (cytidine(34)-2'-O)-methyltransferase OS=Streptococcus suis OX=1307 GN=trmL PE=3 SV=1 - [A0A0Z8F7C4_STRSU]	40.33	5	5	10	181	21.0883	5.59229	1.00302	0.967635	1.03657	0.23094
A0A0Z8G843	Acyl-ACP thioesterase OS=Streptococcus suis OX=1307 GN=ERS132421_01107 PE=4 SV=1 - [A0A0Z8G843_STRSU]	16.26	3	3	6	246	28.4784	5.23682	1.00463	0.999936	1.00469	0.853764
D5AJW5	Cell envelope-related transcriptional attenuator OS=Streptococcus suis (strain GZ1) OX=423211 GN=SSGZ1_1674 PE=4 SV=1 - [D5AJW5_STRGZ]	21.41	9	9	17	397	43.5481	4.66553	1.02659	1.01256	1.01386	0.435344
A0A0Z8IL40	Fic protein family OS=Streptococcus suis OX=1307 GN=ERS132440_00260 PE=4 SV=1 - [A0A0Z8IL40_STRSU]	32.58	7	7	10	267	31.0597	5.021	0.977706	0.987463	0.990119	0.626492
A0A075STT7	Penicillin-binding protein OS=Streptococcus suis 6407 OX=1214179 GN=ID09_10430 PE=4 SV=1 - [A0A075STT7_STRSU]	15.2	9	9	12	737	81.5176	5.08447	0.987901	1.01475	0.973542	0.496829
A0A075SFT3	Ribosomal-protein-alanine acetyltransferase OS=Streptococcus suis 6407 OX=1214179 GN=ID09_00855 PE=3 SV=1 - [A0A075SFT3_STRSU]	8.22	1	1	3	146	16.9573	4.70361	1.11509	1.00478	1.10979	0.0595141
D5AK91	50S ribosomal protein L33 OS=Streptococcus suis (strain GZ1) OX=423211 GN=rpmG PE=3 SV=1 - [D5AK91_STRGZ]	70	4	4	10	50	5.58381	9.61279	1.02414	1.02626	0.997936	0.957473
A0A0H3N6K3	RmuC family protein OS=Streptococcus suis (strain BM407) OX=568814 GN=SSUBM407_1853 PE=4 SV=1 - [A0A0H3N6K3_STRS4]	20.39	10	10	14	412	46.8065	4.95752	0.969052	1.0314	0.939548	0.0728452
A0A075SRF1	Mannonate dehydratase OS=Streptococcus suis 6407 OX=1214179 GN=uxuA PE=3 SV=1 - [A0A075SRF1_STRSU]	12.3	5	5	14	366	40.8245	5.24951	0.998833	0.991206	1.0077	0.745466
A0A0Z8KKR0	30S ribosomal protein S15 OS=Streptococcus suis OX=1307 GN=rpsO PE=3 SV=1 - [A0A0Z8KKR0_STRSU]	67.42	7	7	54	89	10.5516	10.1255	0.992245	0.969892	1.02305	0.518495
A0A0H3MXX2	GntR family regulatory protein OS=Streptococcus suis (strain BM407) OX=568814 GN=SSUBM407_0388 PE=4 SV=1 - [A0A0H3MXX2_STRS4]	21.4	5	5	11	243	28.0297	6.7124	0.979532	0.995567	0.983894	0.408241
A0A0M9FP27	Ribosomal RNA small subunit methyltransferase H OS=Streptococcus suis OX=1307 GN=rsmH PE=3 SV=1 - [A0A0M9FP27_STRSU]	25	8	8	13	316	35.7207	6.53662	1.00251	0.949896	1.05539	0.0958024
A0A0M9FGP7	5-methyltetrahydropteroyltriglutamate--homocysteine methyltransferase OS=Streptococcus suis OX=1307 GN=metE PE=3 SV=1 - [A0A0M9FGP7_STRSU]	10.95	8	9	13	749	84.3848	5.16064	0.991285	0.98641	1.00494	0.82683
A0A0N0VBX6	HD superfamily phosphohydrolase OS=Streptococcus suis OX=1307 GN=ERS132355_01422 PE=4 SV=1 - [A0A0N0VBX6_STRSU]	16.93	8	8	13	437	51.1527	6.17627	0.930398	0.992269	0.937646	0.11181
A4VWL7	DNA polymerase III delta subunit OS=Streptococcus suis (strain 05ZYH33) OX=391295 GN=SSU05_1540 PE=4 SV=1 - [A4VWL7_STRSY]	17.29	4	4	6	295	34.1441	5.51611	0.981365	0.966825	1.01504	0.669693
A0A0Z8ILS6	Surface protein from Gram-positive cocci, anchor region OS=Streptococcus suis OX=1307 GN=ERS132427_02049 PE=4 SV=1 - [A0A0Z8ILS6_STRSU]	16.47	5	5	8	346	36.9077	4.61475	0.96486	1.09424	0.881762	0.164745
A0A0Z8MYS0	HAD superfamily hydrolase OS=Streptococcus suis OX=1307 GN=yfnB PE=4 SV=1 - [A0A0Z8MYS0_STRSU]	7.93	1	2	7	227	26.1491	5.59229	0.922668	0.876288	1.05293	0.494677
A0A0N0DM90	Copper resistance protein CopZ OS=Streptococcus suis OX=1307 GN=XK27_09345 PE=4 SV=1 - [A0A0N0DM90_STRSU]	28.99	1	2	6	69	7.90797	4.36084	1.08203	0.990187	1.09275	0.188158
A0A0M9FJJ9	CDP-diacylglycerol--glycerol-3-phosphate 3-phosphatidyltransferase OS=Streptococcus suis OX=1307 GN=pgsA PE=3 SV=1 - [A0A0M9FJJ9_STRSU]	30.17	6	6	7	179	19.9649	9.20264	1.02783	0.990492	1.0377	0.252824
A0A0K2E5Q9	CCA-adding enzyme OS=Streptococcus suis OX=1307 GN=cca PE=3 SV=1 - [A0A0K2E5Q9_STRSU]	23.82	10	10	19	403	46.1368	4.95752	0.951881	0.99208	0.95948	0.0721734
A0A075SHQ7	Cell division protein DivIB OS=Streptococcus suis 6407 OX=1214179 GN=divIB PE=3 SV=1 - [A0A075SHQ7_STRSU]	12.78	4	4	4	360	39.9326	4.88135	0.911591	0.985016	0.925458	0.0873079
A0A0M9FDV6	N5-carboxyaminoimidazole ribonucleotide mutase OS=Streptococcus suis OX=1307 GN=purE PE=3 SV=1 - [A0A0M9FDV6_STRSU]	25.93	3	3	4	162	16.9889	6.31592	0.938315	1.01839	0.921367	0.0849611
A0A075SF77	Protease OS=Streptococcus suis 6407 OX=1214179 GN=ID09_02525 PE=4 SV=1 - [A0A075SF77_STRSU]	18.69	7	7	11	428	48.2399	5.24951	0.999093	1.02848	0.971422	0.124261
G7ZTT6	Streptomycin adenylyltransferase OS=Streptococcus suis OX=1307 PE=4 SV=1 - [G7ZTT6_STRSU]	23.84	7	7	15	281	33.7908	4.88135	0.948279	0.916133	1.03509	0.348293
A0A075SL89	DNA-binding protein OS=Streptococcus suis 6407 OX=1214179 GN=ID09_09040 PE=4 SV=1 - [A0A075SL89_STRSU]	19.35	1	1	2	62	7.12073	8.1626	0.965748	1.04567	0.923567	0.182905
A0A0M9FFN7	Glucosaminidase OS=Streptococcus suis OX=1307 GN=lytG PE=4 SV=1 - [A0A0M9FFN7_STRSU]	27.34	4	4	8	128	14.8394	8.27979	0.980353	0.937263	1.04597	0.264608
A0A0M9FLK7	Glycosyl hydrolase family 25 OS=Streptococcus suis OX=1307 GN=WQ51_07960 PE=4 SV=1 - [A0A0M9FLK7_STRSU]	17.05	6	6	21	264	29.6993	4.88135	1.00092	0.981861	1.01941	0.284273
A0A0M9FM87	FAD:protein FMN transferase OS=Streptococcus suis OX=1307 GN=WQ51_05950 PE=3 SV=1 - [A0A0M9FM87_STRSU]	14.04	5	5	9	342	37.5185	4.88135	1.03225	0.957626	1.07793	0.1362
A0A0Z8CIY9	Transcriptional regulator OS=Streptococcus suis OX=1307 GN=malR PE=4 SV=1 - [A0A0Z8CIY9_STRSU]	18.65	6	6	6	327	36.4583	8.6167	1.0018	1.06865	0.937442	0.11651
D5AJL1	Cell division protein FtsL OS=Streptococcus suis (strain GZ1) OX=423211 GN=ftsL PE=3 SV=1 - [D5AJL1_STRGZ]	37.38	4	4	7	107	12.0224	9.5249	0.995117	0.990348	1.00482	0.874122
A0A0M9FL14	Thiol-disulfide isomerase and thioredoxin OS=Streptococcus suis OX=1307 GN=trxA_1 PE=4 SV=1 - [A0A0M9FL14_STRSU]	13.21	2	2	5	106	12.0852	4.77979	1.04666	1.00348	1.04303	0.10155
A0A0Z8LZJ3	Isoprenylcysteine carboxyl methyltransferase OS=Streptococcus suis OX=1307 GN=ERS132457_01541 PE=4 SV=1 - [A0A0Z8LZJ3_STRSU]	24.59	1	4	12	183	21.2147	9.26123	1.03649	1.08718	0.953372	0.548918
A0A0Z8HTQ0	HAD-superfamily hydrolase OS=Streptococcus suis OX=1307 GN=ppaX PE=4 SV=1 - [A0A0Z8HTQ0_STRSU]	19.32	4	4	5	207	23.7941	4.75439	1.06436	0.954949	1.11457	0.0725655
G7SKP0	Ribosome-associated heat shock protein implicated in the recycling of the 50S subunit OS=Streptococcus suis ST1 OX=1004951 GN=SSUST1_0010 PE=4 SV=1 - [G7SKP0_STRSU]	30	3	3	13	90	10.4448	9.5835	0.966178	0.99683	0.96925	0.112575
A1YSH6	PTS system sorbose subfamily IIB component (Fragment) OS=Streptococcus suis OX=1307 PE=4 SV=1 - [A1YSH6_STRSU]	18.79	3	3	5	149	16.4418	8.104	1.03933	1.04799	0.991734	0.665258
A4VTA4	Uncharacterized protein OS=Streptococcus suis (strain 05ZYH33) OX=391295 GN=SSU05_0376 PE=4 SV=1 - [A4VTA4_STRSY]	5.45	8	8	14	1247	146.611	5.13525	0.996873	1.03174	0.96621	0.124542
A4VZI7	UPF0348 protein SSU98_0368 OS=Streptococcus suis (strain 98HAH33) OX=391296 GN=SSU98_0368 PE=3 SV=1 - [Y368_STRS2]	11.85	3	3	5	363	40.4599	5.98584	1.03886	1.05811	0.98181	0.67121
A0A0M9FKQ6	Copper chaperone OS=Streptococcus suis OX=1307 GN=CWM22_00840 PE=4 SV=1 - [A0A0M9FKQ6_STRSU]	36.23	1	2	5	69	8.01701	4.31006	1.10935	0.899343	1.23351	0.0980322
A0A0K2E7P4	Uridine kinase OS=Streptococcus suis OX=1307 GN=udk PE=3 SV=1 - [A0A0K2E7P4_STRSU]	30.14	4	4	5	209	24.1615	5.66846	1.0285	0.943435	1.09016	0.108832
A0A075SFT1	DNA replication protein DnaD OS=Streptococcus suis 6407 OX=1214179 GN=ID09_03580 PE=4 SV=1 - [A0A075SFT1_STRSU]	21.43	4	4	7	224	25.4971	4.69092	0.977947	1.02832	0.951016	0.157843
A0A0Z8D2Q4	Transcriptional regulator OS=Streptococcus suis OX=1307 GN=treR_1 PE=4 SV=1 - [A0A0Z8D2Q4_STRSU]	20	5	5	8	235	27.7391	6.26514	0.996637	0.959087	1.03915	0.0699574
A0A075SE78	HAD family hydrolase OS=Streptococcus suis 6407 OX=1214179 GN=ID09_06335 PE=4 SV=1 - [A0A075SE78_STRSU]	16.79	4	4	6	268	30.1207	4.58936	1.05112	0.974396	1.07874	0.288669
A0A0H3MWZ1	Uncharacterized protein OS=Streptococcus suis (strain BM407) OX=568814 GN=SSUBM407_1665 PE=4 SV=1 - [A0A0H3MWZ1_STRS4]	23.04	4	4	6	191	21.9776	5.89697	0.971406	1.00358	0.967942	0.221287
A0A075SE64	DNA-entry nuclease OS=Streptococcus suis 6407 OX=1214179 GN=ID09_06230 PE=4 SV=1 - [A0A075SE64_STRSU]	15.77	2	2	3	279	30.1861	6.30322	0.983103	1.10322	0.891119	0.184666
A4VUR4	Uncharacterized protein OS=Streptococcus suis (strain 05ZYH33) OX=391295 GN=SSU05_0887 PE=4 SV=1 - [A4VUR4_STRSY]	26.92	2	2	6	78	8.85036	4.11963	1.01601	1.00984	1.00611	0.82439
A0A0N0DM93	PucR family transcriptional regulator OS=Streptococcus suis OX=1307 GN=lrp PE=4 SV=1 - [A0A0N0DM93_STRSU]	8.04	2	2	3	286	33.029	6.17627	0.973151	1.02074	0.953382	0.0808729
A0A0M9FLV5	Ribosomal RNA small subunit methyltransferase I OS=Streptococcus suis OX=1307 GN=rsmI PE=3 SV=1 - [A0A0M9FLV5_STRSU]	26.13	6	6	8	287	31.9485	5.16064	1.07791	1.06748	1.00977	0.804106
A0A0Z8CWF1	Fructose-2,6-bisphosphatase OS=Streptococcus suis OX=1307 GN=ERS132462_01936 PE=4 SV=1 - [A0A0Z8CWF1_STRSU]	22.6	3	3	4	177	20.1352	5.75732	0.960308	1.01443	0.94665	0.142543
A0A0M9FFH9	Probable dual-specificity RNA methyltransferase RlmN OS=Streptococcus suis OX=1307 GN=rlmN PE=3 SV=1 - [A0A0M9FFH9_STRSU]	7.57	3	3	5	370	42.0779	8.38232	0.994938	0.976549	1.01883	0.337357
A0A075SGJ0	Glyoxalase/bleomycin resistance protein/dioxygenase OS=Streptococcus suis 6407 OX=1214179 GN=ID09_02265 PE=4 SV=1 - [A0A075SGJ0_STRSU]	13.18	2	2	3	129	15.1335	5.31299	0.997535	0.939849	1.06138	0.236161
A4VS90	Predicted transcriptional regulator OS=Streptococcus suis (strain 05ZYH33) OX=391295 GN=SSU05_0005 PE=4 SV=1 - [A4VS90_STRSY]	15.32	2	2	5	111	12.7069	6.78564	0.927607	0.925291	1.0025	0.949404
A0A0M9FF46	Uncharacterized protein OS=Streptococcus suis OX=1307 GN=XK27_10285 PE=4 SV=1 - [A0A0M9FF46_STRSU]	18.15	4	4	6	259	29.95	4.88135	0.950072	1.01274	0.938125	0.0956526
A0A0H3MX80	Uncharacterized protein OS=Streptococcus suis (strain BM407) OX=568814 GN=SSUBM407_1513 PE=4 SV=1 - [A0A0H3MX80_STRS4]	21.24	4	4	4	226	25.3894	6.07471	0.951857	1.05499	0.902238	0.0695245
A4VVG3	Transcriptional regulator OS=Streptococcus suis (strain 05ZYH33) OX=391295 GN=SSU05_1136 PE=4 SV=1 - [A4VVG3_STRSY]	15.6	2	2	2	141	16.2707	6.17627	0.922253	0.945167	0.975756	0.613133
A0A0M9FJA6	Energy-coupling factor transporter transmembrane protein EcfT OS=Streptococcus suis OX=1307 GN=ecfT PE=3 SV=1 - [A0A0M9FJA6_STRSU]	11.74	3	3	7	264	29.6434	10.2573	0.966567	0.928001	1.04156	0.235594
A4VU85	Transcriptional regulator, contains sigma factor-related N-terminal domain OS=Streptococcus suis (strain 05ZYH33) OX=391295 GN=SSU05_0708 PE=4 SV=1 - [A4VU85_STRSY]	10.76	2	2	2	223	24.8018	5.78271	1.00104	0.965584	1.03672	0.270356
A0A075SPE1	Endonuclease OS=Streptococcus suis 6407 OX=1214179 GN=ID09_01930 PE=4 SV=1 - [A0A075SPE1_STRSU]	12.17	3	3	5	263	30.3263	4.7417	0.965974	0.903386	1.06928	0.0567012
A0A0K2E5T7	Spermidine/purescine ABC transporter permease OS=Streptococcus suis OX=1307 GN=ydcV PE=3 SV=1 - [A0A0K2E5T7_STRSU]	8.59	1	1	2	256	28.549	5.47803	0.898405	1.02196	0.879098	0.114736
A0A075SCT4	Exopolysaccharide biosynthesis protein OS=Streptococcus suis 6407 OX=1214179 GN=ID09_03670 PE=4 SV=1 - [A0A075SCT4_STRSU]	8.59	3	3	3	419	47.6881	9.40771	0.999885	1.11563	0.896252	0.107165
A0A0H3MT43	Putative membrane protein OS=Streptococcus suis (strain BM407) OX=568814 GN=SSUBM407_0132 PE=4 SV=1 - [A0A0H3MT43_STRS4]	11.48	2	2	4	183	20.4013	9.59814	1.02344	1.13334	0.90303	0.0760547
A0A0H3MY08	Pseudouridine synthase OS=Streptococcus suis (strain BM407) OX=568814 GN=SSUBM407_1802 PE=3 SV=1 - [A0A0H3MY08_STRS4]	32.64	8	8	9	242	27.1825	8.49951	0.971879	1.05079	0.924899	0.096058
A0A0M9FER6	ArsR family transcriptional regulator OS=Streptococcus suis OX=1307 GN=czrA PE=4 SV=1 - [A0A0M9FER6_STRSU]	23.91	3	3	6	92	10.2714	6.53662	1.0044	0.945613	1.06217	0.11751
A0A0H3MT76	ABC transporter ATP-binding protein OS=Streptococcus suis (strain BM407) OX=568814 GN=SSUBM407_0168 PE=4 SV=1 - [A0A0H3MT76_STRS4]	13.36	2	2	3	232	26.4096	5.23682	0.900526	0.953545	0.944399	0.415118
A0A140EWY1	Heme ABC transporter ATP-binding protein OS=Streptococcus suis OX=1307 GN=APQ97_10690 PE=4 SV=1 - [A0A140EWY1_STRSU]	8.36	4	5	7	550	61.6701	5.12256	0.970325	0.987505	0.982603	0.718164
A0A0Z8DXU3	Transcriptional regulator OS=Streptococcus suis OX=1307 GN=ERS132402_00187 PE=4 SV=1 - [A0A0Z8DXU3_STRSU]	30.48	3	3	4	105	12.2114	8.26514	1.03561	0.964531	1.07369	0.128912
A0A0N0DP20	Large-conductance mechanosensitive channel OS=Streptococcus suis OX=1307 GN=mscL PE=3 SV=1 - [A0A0N0DP20_STRSU]	13.45	1	1	2	119	12.8681	6.72705	1.02175	1.03082	0.991201	0.847642
A0A0N0DM47	Uncharacterized protein OS=Streptococcus suis OX=1307 GN=XK26_07830 PE=4 SV=1 - [A0A0N0DM47_STRSU]	9.92	3	3	3	252	29.3575	8.92432	1.005	0.999724	1.00528	0.883883
A4VXI0	Predicted ABC-type exoprotein transport system, permease component OS=Streptococcus suis (strain 05ZYH33) OX=391295 GN=SSU05_1854 PE=4 SV=1 - [A4VXI0_STRSY]	11.85	5	5	7	346	40.1219	9.70068	1.01017	0.941993	1.07238	0.0886927
A0A0Z8CHK9	Beta-glucosidase OS=Streptococcus suis OX=1307 GN=bglB_1 PE=4 SV=1 - [A0A0Z8CHK9_STRSU]	4.41	3	3	4	794	86.836	4.60205	0.998381	0.930378	1.07309	0.07827
A0A0H3N1A8	Putative exported protein OS=Streptococcus suis (strain BM407) OX=568814 GN=SSUBM407_1631 PE=4 SV=1 - [A0A0H3N1A8_STRS4]	11.27	1	1	1	142	16.1624	4.61475	1.21052	1.05567	1.14669	0.794596
A0A0Z8RLP3	4-oxalocrotonate tautomerase OS=Streptococcus suis OX=1307 GN=xylH PE=3 SV=1 - [A0A0Z8RLP3_STRSU]	71.67	4	4	11	60	6.96353	5.99854	1.08161	0.889095	1.21653	0.061064
A0A0Z8LJ58	Helix-hairpin-helix motif:HhH-GPD OS=Streptococcus suis OX=1307 GN=ERS132440_02129 PE=4 SV=1 - [A0A0Z8LJ58_STRSU]	58.54	2	2	5	41	4.8015	6.78564	0.852518	0.939926	0.907006	0.193067
A4VUR1	Response regulator consisting of a CheY-like receiver domain and a winged-helix DNA-binding domain OS=Streptococcus suis (strain 05ZYH33) OX=391295 GN=SSU05_0884 PE=4 SV=1 - [A4VUR1_STRSY]	34.67	6	6	11	150	16.9987	5.05908	0.972697	0.99351	0.979051	0.330111
A0A0H3N6Q2	Homocysteine S-methyltransferase OS=Streptococcus suis (strain BM407) OX=568814 GN=mmuM PE=4 SV=1 - [A0A0H3N6Q2_STRS4]	8.89	3	3	7	315	34.7935	4.57666	0.94662	0.962431	0.983572	0.518798
A0A116LZM6	Lantibiotic efflux protein OS=Streptococcus suis OX=1307 GN=ERS132372_00132 PE=4 SV=1 - [A0A116LZM6_STRSU]	9.09	3	3	5	352	38.3084	7.02002	1.00404	0.942761	1.065	0.12225
A0A0M9FMY9	AraC family transcriptional regulator (Fragment) OS=Streptococcus suis OX=1307 GN=WQ51_03550 PE=3 SV=1 - [A0A0M9FMY9_STRSU]	9.45	1	1	1	127	13.5295	9.5249	0.863429	1.00633	0.857994	0.0856925
A0A075SF55	Uncharacterized protein OS=Streptococcus suis 6407 OX=1214179 GN=ID09_08145 PE=4 SV=1 - [A0A075SF55_STRSU]	12.05	4	4	6	249	28.1947	6.15088	1.03043	0.986369	1.04467	0.348665
A0A075SED1	CAAX protease OS=Streptococcus suis 6407 OX=1214179 GN=ID09_06655 PE=4 SV=1 - [A0A075SED1_STRSU]	6.87	2	2	2	291	31.6179	6.30322	0.93963	1.08589	0.865308	0.0872656
A0A075ST15	Transcriptional regulator OS=Streptococcus suis 6407 OX=1214179 GN=ID09_08985 PE=4 SV=1 - [A0A075ST15_STRSU]	10.04	2	2	3	229	26.2225	5.69385	1.01594	1.0036	1.01229	0.708732
A0A075SQ47	Single-stranded DNA exonuclease OS=Streptococcus suis 6407 OX=1214179 GN=ID09_03560 PE=4 SV=1 - [A0A075SQ47_STRSU]	10.72	7	7	7	737	82.6125	4.85596	0.985411	0.978879	1.00667	0.685206
A0A0Z8GZA8	Sugar ABC transporter permease OS=Streptococcus suis OX=1307 GN=malF_3 PE=3 SV=1 - [A0A0Z8GZA8_STRSU]	3.38	1	1	1	266	29.3865	8.5874	0.677115	0.803663	0.842536	0.0886013
D5AF16	Metallophosphoesterase OS=Streptococcus suis (strain GZ1) OX=423211 GN=SSGZ1_1953 PE=4 SV=1 - [D5AF16_STRGZ]	4.4	2	2	2	432	48.7011	4.98291	0.907714	0.985565	0.921009	0.225616
A0A0Z8N8B2	ATPase OS=Streptococcus suis OX=1307 GN=ERS132454_01839 PE=4 SV=1 - [A0A0Z8N8B2_STRSU]	5.92	1	1	4	152	17.312	3.89111	0.975954	0.997819	0.978087	0.4993
A0A0Z8ATA9	Transcriptional repressor frmR OS=Streptococcus suis OX=1307 GN=yhjE PE=4 SV=1 - [A0A0Z8ATA9_STRSU]	11.63	1	1	1	86	9.80304	7.13721	1.16421	1.07274	1.08527	0.153606
D5AII6	Uncharacterized protein OS=Streptococcus suis (strain GZ1) OX=423211 GN=SSGZ1_1194 PE=4 SV=1 - [D5AII6_STRGZ]	17.95	2	2	3	117	13.872	8.04541	0.944682	0.936257	1.009	0.77461
A0A0Z8D4A4	Heat-inducible transcription repressor HrcA OS=Streptococcus suis OX=1307 GN=hrcA PE=3 SV=1 - [A0A0Z8D4A4_STRSU]	13.08	4	4	6	344	39.0221	5.63037	0.98388	1.01593	0.968456	0.1638
A0A075SHK7	Cobalt ABC transporter permease OS=Streptococcus suis 6407 OX=1214179 GN=ID09_01985 PE=4 SV=1 - [A0A075SHK7_STRSU]	3.97	1	1	2	277	31.6462	9.80322	0.999659	0.990058	1.0097	0.725485
A4VXR2	Xanthine/uracil permease OS=Streptococcus suis (strain 05ZYH33) OX=391295 GN=SSU05_1935 PE=4 SV=1 - [A4VXR2_STRSY]	18.28	1	1	1	186	18.9415	8.83643	1.03012	1.0798	0.953994	0.745364
A0A160JNY5	Short-chain dehydrogenase OS=Streptococcus suis OX=1307 GN=A6M16_01705 PE=4 SV=1 - [A0A160JNY5_STRSU]	3.33	1	1	1	270	30.2159	9.15869	1.0268	0.937632	1.0951	0.0588455
A0A0Z8FCK9	Peptidyl-tRNA hydrolase OS=Streptococcus suis OX=1307 GN=pth PE=3 SV=1 - [A0A0Z8FCK9_STRSU]	45.5	8	8	16	189	21.301	6.81494	1.02085	0.950984	1.07347	0.110781
A4VY06	Uncharacterized protein OS=Streptococcus suis (strain 05ZYH33) OX=391295 GN=SSU05_2029 PE=4 SV=1 - [A4VY06_STRSY]	10.63	2	2	2	207	22.947	6.52197	0.944846	0.987784	0.956531	0.231183
A0A116MTR5	Uncharacterized protein OS=Streptococcus suis OX=1307 GN=ERS132444_00963 PE=4 SV=1 - [A0A116MTR5_STRSU]	10.85	3	6	6	433	51.7158	5.21143	0.902844	1.21273	0.744475	0.0714121
A0A0Z8JWY8	Polysaccharide biosynthesis protein/ rhamnosyl transferase OS=Streptococcus suis OX=1307 GN=ERS132461_00206 PE=4 SV=1 - [A0A0Z8JWY8_STRSU]	12.2	2	2	2	205	23.9425	9.40771	1.03564	1.06125	0.975863	0.708286
A0A0Z8MVK4	BS_ykrK family protein OS=Streptococcus suis OX=1307 GN=ERS132461_01456 PE=4 SV=1 - [A0A0Z8MVK4_STRSU]	21.31	1	4	5	183	21.5392	8.63135	1.00555	0.937148	1.07299	0.144373
A0A0Z8IE90	Uncharacterized protein OS=Streptococcus suis OX=1307 GN=ERS132502_01210 PE=4 SV=1 - [A0A0Z8IE90_STRSU]	47.92	1	1	1	48	5.55392	7.23975	0.969087	1.05136	0.92175	0.115254
A0A0Z8EH52	CBS domain-containing protein OS=Streptococcus suis OX=1307 GN=ykuL PE=4 SV=1 - [A0A0Z8EH52_STRSU]	32.24	4	4	6	152	17.239	4.94482	1.00314	1.04562	0.959372	0.272532
A0A0Z8EC35	Cysteine desulfurase OS=Streptococcus suis OX=1307 GN=csdB_1 PE=3 SV=1 - [A0A0Z8EC35_STRSU]	11.3	1	5	8	407	45.042	5.37646	1.06796	0.935594	1.14147	0.200692
A0A0Z8BEL5	Geranylgeranyl pyrophosphate synthase OS=Streptococcus suis OX=1307 GN=ERS132462_00863 PE=3 SV=1 - [A0A0Z8BEL5_STRSU]	10.38	2	2	4	289	31.6715	5.03369	1.00827	1.03901	0.970406	0.398651
D5AIX4	Cytotoxic translational repressor of toxin-antitoxin stability system OS=Streptococcus suis (strain GZ1) OX=423211 GN=SSGZ1_1333 PE=4 SV=1 - [D5AIX4_STRGZ]	30.23	3	3	5	86	10.2673	9.0415	0.996929	0.930414	1.07149	0.121905
A0A0M9FJ57	Methionyl-tRNA synthetase OS=Streptococcus suis OX=1307 GN=XK26_03910 PE=4 SV=1 - [A0A0M9FJ57_STRSU]	42.31	2	2	3	78	8.81332	4.56396	1.01869	1.0184	1.00028	0.992675
A4VYC6	Two-component sensor histidine kinase OS=Streptococcus suis (strain 05ZYH33) OX=391295 GN=SSU05_2149 PE=4 SV=1 - [A4VYC6_STRSY]	1.61	1	1	2	435	49.9693	5.88428	0.259591	0.266602	0.973702	0.822695
A0A075SSP9	Queuosine transporter QueT OS=Streptococcus suis 6407 OX=1214179 GN=ID09_08415 PE=4 SV=1 - [A0A075SSP9_STRSU]	9.36	2	2	3	171	19.1313	8.92432	0.989094	1.20769	0.818998	0.0642424
A0A0M9FJR2	LacI family transcriptional regulator OS=Streptococcus suis OX=1307 GN=XK27_01240 PE=4 SV=1 - [A0A0M9FJR2_STRSU]	10.98	4	4	5	328	36.7201	5.37646	0.942964	0.975811	0.966338	0.292412
A0A0M9FMV3	AraC family transcriptional regulator (Fragment) OS=Streptococcus suis OX=1307 GN=WQ51_03825 PE=4 SV=1 - [A0A0M9FMV3_STRSU]	7.81	2	2	2	256	29.4571	7.06396	1.00831	0.968936	1.04064	0.41666
A0A116JKX3	Transcriptional regulator OS=Streptococcus suis OX=1307 GN=dhaS PE=4 SV=1 - [A0A116JKX3_STRSU]	7.18	2	2	2	181	21.5471	6.18896	1.1623	0.993015	1.17047	0.058022
A0A0Z8GY51	Phosphatidate cytidylyltransferase OS=Streptococcus suis OX=1307 GN=cdsA PE=3 SV=1 - [A0A0Z8GY51_STRSU]	4.12	1	1	3	267	29.0948	9.15869	1.01955	0.991898	1.02788	0.69509
A0A0M9FJU7	UvrABC system protein C OS=Streptococcus suis OX=1307 GN=uvrC PE=3 SV=1 - [A0A0M9FJU7_STRSU]	6.28	3	3	3	589	67.6655	8.86572	0.983973	1.04102	0.945199	0.156975
A0A0Z8GLD7	Alpha/beta superfamily hydrolase/acyltransferase OS=Streptococcus suis OX=1307 GN=bpoC PE=4 SV=1 - [A0A0Z8GLD7_STRSU]	9.25	3	3	5	281	31.0692	7.6499	1.0443	1.01002	1.03395	0.676689
A4VVD6	Uncharacterized protein OS=Streptococcus suis (strain 05ZYH33) OX=391295 GN=SSU05_1109 PE=4 SV=1 - [A4VVD6_STRSY]	9.77	2	2	3	215	23.849	5.37646	0.964232	0.973848	0.990127	0.67749
A0A075SI27	Branched-chain amino acid ABC transporter permease OS=Streptococcus suis 6407 OX=1214179 GN=ID09_07865 PE=3 SV=1 - [A0A075SI27_STRSU]	3.13	1	1	1	288	30.4618	9.12939	0.847303	1.0214	0.829549	0.226575
A0A0N0DN71	UPF0298 protein XK27_04030 OS=Streptococcus suis OX=1307 GN=XK27_04030 PE=3 SV=1 - [A0A0N0DN71_STRSU]	35.56	3	3	4	90	10.8377	8.96826	0.930912	0.944648	0.98546	0.765102
A0A0N0VAD5	Transposase (Fragment) OS=Streptococcus suis OX=1307 GN=XK27_12560 PE=4 SV=1 - [A0A0N0VAD5_STRSU]	3.97	1	1	5	151	18.0224	10.0522	1.01066	0.941694	1.07323	0.0720521
A0A123TRZ6	ATP-dependent chaperone protein OS=Streptococcus suis OX=1307 GN=clpC_1 PE=4 SV=1 - [A0A123TRZ6_STRSU]	2.13	1	2	5	610	68.026	5.21143	1.76439	1.34111	1.31562	0.636684
A0A0N0DNC3	Uncharacterized protein OS=Streptococcus suis OX=1307 GN=XK26_04490 PE=4 SV=1 - [A0A0N0DNC3_STRSU]	8.63	2	2	3	197	21.7233	9.40771	0.982064	0.928414	1.05779	0.140945
U5ULR2	Integral membrane protein OS=Streptococcus suis T15 OX=1340847 GN=T15_2191 PE=4 SV=1 - [U5ULR2_STRSU]	3.8	1	1	1	237	26.909	5.13525	1.05946	1.01588	1.0429	0.18288
A0A0M9FHM8	Aldose 1-epimerase OS=Streptococcus suis OX=1307 GN=galM PE=3 SV=1 - [A0A0M9FHM8_STRSU]	4.8	1	1	1	333	37.1753	4.75439	1.06877	1.01406	1.05395	0.415483
A4VST0	DNA polymerase IV OS=Streptococcus suis (strain 05ZYH33) OX=391295 GN=dinB PE=3 SV=1 - [A4VST0_STRSY]	8.01	3	3	3	337	37.9431	9.01221	1.00437	0.998865	1.00551	0.88528
A0A116R1W0	DNA alkylation repair enzyme OS=Streptococcus suis OX=1307 GN=ERS132531_00559 PE=4 SV=1 - [A0A116R1W0_STRSU]	12.95	1	2	2	224	25.2011	5.97314	0.99253	0.806322	1.23093	0.0592266
A0A0N0VBB0	Arginine repressor OS=Streptococcus suis OX=1307 GN=argR_3 PE=3 SV=1 - [A0A0N0VBB0_STRSU]	6.37	1	1	2	157	17.8663	5.78271	0.993944	1.07681	0.923045	0.14846
A0A0M9FJR5	Probable membrane transporter protein OS=Streptococcus suis OX=1307 GN=XK27_00825 PE=3 SV=1 - [A0A0M9FJR5_STRSU]	4.75	1	1	1	295	32.1284	9.45166	0.954907	1.04066	0.917597	0.313949
A0A075STV8	Ribonuclease M5 OS=Streptococcus suis 6407 OX=1214179 GN=rnmV PE=3 SV=1 - [A0A075STV8_STRSU]	5.85	1	1	1	188	21.4762	6.58057	1.05913	0.8827	1.19988	0.179658
A0A0H3MZS6	Putative spermidine/putrescine ABC transporter permease protein OS=Streptococcus suis (strain BM407) OX=568814 GN=potB PE=3 SV=1 - [A0A0H3MZS6_STRS4]	7.14	2	2	3	266	30.2192	9.72998	0.993805	1.00589	0.987982	0.762731
A0A075SHA2	LrgA OS=Streptococcus suis 6407 OX=1214179 GN=ID09_01275 PE=4 SV=1 - [A0A075SHA2_STRSU]	10.32	1	1	1	126	14.253	6.52197	0.980345	1.25121	0.783516	0.254281
A0A0H3MWU2	UbiA prenyltransferase family protein OS=Streptococcus suis (strain BM407) OX=568814 GN=SSUBM407_1632 PE=4 SV=1 - [A0A0H3MWU2_STRS4]	2.59	1	1	1	309	35.4732	8.60205	1.01069	1.04131	0.970595	0.507995
A0A0H3N2A2	Regulatory protein RecX OS=Streptococcus suis (strain BM407) OX=568814 GN=recX PE=3 SV=1 - [A0A0H3N2A2_STRS4]	5.81	2	2	3	258	30.3541	8.96826	1.02909	1.00419	1.02479	0.618266
A0A0M9FEV2	Release factor glutamine methyltransferase OS=Streptococcus suis OX=1307 GN=prmC PE=3 SV=1 - [A0A0M9FEV2_STRSU]	3.97	1	1	1	277	30.8299	4.71631	0.991695	0.944998	1.04942	0.29728
A0A116QU05	30S ribosomal protein S15 OS=Streptococcus suis OX=1307 GN=ERS132551_01990 PE=4 SV=1 - [A0A116QU05_STRSU]	39.58	2	2	3	48	5.92496	4.77979	0.970768	0.91398	1.06213	0.286377
A0A075ST71	3-oxoacyl-[acyl-carrier-protein] synthase 3 OS=Streptococcus suis 6407 OX=1214179 GN=fabH PE=3 SV=1 - [A0A075ST71_STRSU]	11.08	5	5	8	325	35.109	5.98584	0.972091	0.995982	0.976012	0.35667
A0A0N0VC79	SAM-dependent methyltransferase (Fragment) OS=Streptococcus suis OX=1307 GN=WQ51_05630 PE=4 SV=1 - [A0A0N0VC79_STRSU]	55.1	1	3	8	49	5.57664	4.14502	0.885201	0.822476	1.07626	0.222028
A0A0M9FK92	Glutathione peroxidase OS=Streptococcus suis OX=1307 GN=bsaA_2 PE=3 SV=1 - [A0A0M9FK92_STRSU]	7.2	1	1	2	125	14.1634	9.46631	1.05553	0.961937	1.09729	0.0552329
A0A123T5S5	Fructose-2,6-bisphosphatase OS=Streptococcus suis OX=1307 GN=ERS132411_01137 PE=4 SV=1 - [A0A123T5S5_STRSU]	22.4	2	2	4	125	14.4814	8.14795	0.997515	0.948967	1.05116	0.553496
A0A0N0VAZ5	DNA repair protein RecO (Fragment) OS=Streptococcus suis OX=1307 GN=XK27_07390 PE=3 SV=1 - [A0A0N0VAZ5_STRSU]	8.64	2	2	2	220	25.571	5.04639	0.912169	0.978723	0.931999	0.128241
A0A0Z8HCG2	3-hydroxy-3-methylglutaryl coenzyme A reductase OS=Streptococcus suis OX=1307 GN=mvaA PE=3 SV=1 - [A0A0Z8HCG2_STRSU]	11.69	6	6	8	419	44.9134	6.53662	1.01101	0.979142	1.03254	0.0956054
A0A0Z8KZT6	Lipoprotein OS=Streptococcus suis OX=1307 GN=ERS132444_01416 PE=4 SV=1 - [A0A0Z8KZT6_STRSU]	2.87	1	1	1	279	31.3216	4.69092	1.14881	1.03308	1.11203	0.217438
A4VUG5	Uncharacterized protein OS=Streptococcus suis (strain 05ZYH33) OX=391295 GN=SSU05_0788 PE=4 SV=1 - [A4VUG5_STRSY]	6.8	1	1	2	103	11.8593	9.01221	1.02904	0.985313	1.04438	0.230066
A0A0Z8JJY1	Uncharacterized protein conserved in bacteria OS=Streptococcus suis OX=1307 GN=ERS132402_00310 PE=4 SV=1 - [A0A0Z8JJY1_STRSU]	13.38	2	2	2	142	15.9803	5.8335	1.04617	0.964659	1.0845	0.18523
A4VW64	Amylase-binding protein B OS=Streptococcus suis (strain 05ZYH33) OX=391295 GN=SSU05_1387 PE=4 SV=1 - [A4VW64_STRSY]	3.49	2	2	2	601	64.7942	5.31299	1.08772	1.10731	0.982304	0.865022
A0A0N1J3Q5	Uncharacterized protein OS=Streptococcus suis OX=1307 GN=XK27_08430 PE=4 SV=1 - [A0A0N1J3Q5_STRSU]	31.43	1	3	5	105	11.9513	8.39697	0.891355	0.899442	0.991009	0.973945
A0A075SQT3	Tyrosine recombinase XerS OS=Streptococcus suis 6407 OX=1214179 GN=xerS PE=3 SV=1 - [A0A075SQT3_STRSU]	6.18	3	3	4	356	41.5488	8.83643	0.852372	0.822022	1.03692	0.336713
A0A0M9FE78	Cystathionine beta-lyase OS=Streptococcus suis OX=1307 GN=XK26_09520 PE=4 SV=1 - [A0A0M9FE78_STRSU]	4.31	1	1	3	209	23.4027	4.57666	0.994031	1.02277	0.971901	0.282504
A0A126UL85	Membrane protein OS=Streptococcus suis OX=1307 GN=APQ97_04130 PE=4 SV=1 - [A0A126UL85_STRSU]	9.15	2	2	3	164	19.0191	9.5249	1.00317	1.13058	0.887309	0.237216
A0A0Z8GZM3	Multidrug ABC transporter ATPase OS=Streptococcus suis OX=1307 GN=ybhF_1 PE=4 SV=1 - [A0A0Z8GZM3_STRSU]	8.26	1	1	2	109	12.4145	8.29443	1.06346	1.0239	1.03864	0.548661
A4VUT7	Putative transport ATP-binding protein OS=Streptococcus suis (strain 05ZYH33) OX=391295 GN=SSU05_0910 PE=4 SV=1 - [A4VUT7_STRSY]	2.94	1	1	2	238	25.6904	5.66846	0.976777	1.05873	0.922595	0.0505414
A0A075SJW6	Copper ABC transporter permease OS=Streptococcus suis 6407 OX=1214179 GN=ID09_11485 PE=4 SV=1 - [A0A075SJW6_STRSU]	2.56	3	3	5	859	98.5734	7.86963	0.979865	1.01334	0.966967	0.199296
A0A0Z8LNI0	HD superfamily hydrolase OS=Streptococcus suis OX=1307 GN=ERS132454_01023 PE=4 SV=1 - [A0A0Z8LNI0_STRSU]	17.44	3	3	5	195	22.1254	5.0083	1.00454	0.952296	1.05486	0.0989588
A0A075SHH2	Uncharacterized protein OS=Streptococcus suis 6407 OX=1214179 GN=ID09_04120 PE=4 SV=1 - [A0A075SHH2_STRSU]	10.67	2	2	3	150	17.8101	5.68115	0.980662	0.929645	1.05488	0.226462
A0A075SID6	Phosphate transport system permease protein PstA OS=Streptococcus suis 6407 OX=1214179 GN=ID09_05955 PE=3 SV=1 - [A0A075SID6_STRSU]	5.42	2	2	4	295	31.7784	9.26123	0.929569	1.06645	0.87165	0.0538988
A0A075SPT6	Cell division protein FtsW OS=Streptococcus suis 6407 OX=1214179 GN=ID09_02905 PE=3 SV=1 - [A0A075SPT6_STRSU]	4.21	2	2	2	404	44.4164	9.49561	0.934478	0.848657	1.10113	0.0776172
A0A0Z9LVQ6	Phenylacetic acid degradation-related protein OS=Streptococcus suis OX=1307 GN=paaI PE=4 SV=1 - [A0A0Z9LVQ6_STRSU]	5.47	1	1	2	128	13.842	6.29053	1.00095	1.02484	0.976689	0.548907
A0A0Z8GNM0	HAD superfamily hydrolase OS=Streptococcus suis OX=1307 GN=yjjG_2 PE=4 SV=1 - [A0A0Z8GNM0_STRSU]	8.27	1	1	1	133	15.1829	5.09717	1.07443	0.97402	1.10308	0.811403
A0A0Z8D4W4	Serine-type D-Ala-D-Ala carboxypeptidase OS=Streptococcus suis OX=1307 GN=yozE PE=3 SV=1 - [A0A0Z8D4W4_STRSU]	16.13	1	1	1	62	7.13825	4.17041	1.10183	0.926718	1.18896	0.0693956
A0A075SFX8	Uncharacterized protein OS=Streptococcus suis 6407 OX=1214179 GN=ID09_01040 PE=4 SV=1 - [A0A075SFX8_STRSU]	1.59	1	1	1	628	73.2975	5.45264	0.95353	1.07696	0.885387	0.121006
A0A075SBJ4	ATP-dependent RecD-like DNA helicase OS=Streptococcus suis 6407 OX=1214179 GN=recD2 PE=3 SV=1 - [A0A075SBJ4_STRSU]	3.98	3	3	4	829	93.082	4.94482	1.02655	1.07204	0.957569	0.258987
A0A075SG87	Branched-chain amino acid transport system carrier protein OS=Streptococcus suis 6407 OX=1214179 GN=ID09_04190 PE=3 SV=1 - [A0A075SG87_STRSU]	3.4	2	2	3	441	46.7075	8.30908	0.929195	1.02003	0.910952	0.0937692
A4VU36	Uncharacterized conserved protein OS=Streptococcus suis (strain 05ZYH33) OX=391295 GN=SSU05_0659 PE=4 SV=1 - [A4VU36_STRSY]	12.5	2	2	3	112	12.5844	6.16357	0.933133	1.00623	0.927356	0.0754086
A0A0M9FM16	Membrane protein OS=Streptococcus suis OX=1307 GN=WQ51_06590 PE=4 SV=1 - [A0A0M9FM16_STRSU]	6.9	1	1	1	174	19.8856	7.12256	1.09115	1.14512	0.952872	0.861181
A0A075SII5	DNA-directed RNA polymerase subunit beta OS=Streptococcus suis 6407 OX=1214179 GN=ID09_06235 PE=4 SV=1 - [A0A075SII5_STRSU]	11.11	1	1	1	63	6.76078	6.55127	0.991448	0.964424	1.02802	0.529482
D5AH70	Uncharacterized protein OS=Streptococcus suis (strain GZ1) OX=423211 GN=SSGZ1_0728 PE=4 SV=1 - [D5AH70_STRGZ]	6.4	1	1	1	203	21.5487	8.73389	1.08357	1.05057	1.03141	0.694406
A0A075SQN6	Aspartate carbamoyltransferase OS=Streptococcus suis 6407 OX=1214179 GN=pyrB PE=3 SV=1 - [A0A075SQN6_STRSU]	8.47	3	3	4	307	34.6465	5.36377	0.980393	0.927191	1.05738	0.114146
A0A0Z8WCG4	Uncharacterized protein OS=Streptococcus suis OX=1307 GN=ERS132531_01215 PE=4 SV=1 - [A0A0Z8WCG4_STRSU]	4.55	1	1	1	154	16.4327	4.76709	1.11895	1.03648	1.07957	0.249557
D5AH07	Putative amino acid permease OS=Streptococcus suis (strain GZ1) OX=423211 GN=SSGZ1_0663 PE=4 SV=1 - [D5AH07_STRGZ]	2.97	2	2	2	438	46.7794	8.90967	1.05816	0.995936	1.06247	0.0817022
A0A0Z8HF24	Multidrug ABC transporter ATPase and permease OS=Streptococcus suis OX=1307 GN=bmrA_2 PE=4 SV=1 - [A0A0Z8HF24_STRSU]	1.41	1	1	1	427	48.0692	6.65381	1.06103	1.00676	1.05391	0.380978
A0A0M9FJT5	Uncharacterized protein OS=Streptococcus suis OX=1307 GN=XK27_00950 PE=4 SV=1 - [A0A0M9FJT5_STRSU]	10.39	1	1	1	77	8.77064	10.4331	1.15279	1.05064	1.09722	0.113753
A0A0Z8F1C7	Uncharacterized protein OS=Streptococcus suis OX=1307 GN=ERS132410_00562 PE=4 SV=1 - [A0A0Z8F1C7_STRSU]	2.16	1	1	2	463	54.5239	9.14404	1.0436	1.00007	1.04352	0.798388
A0A075SPT2	Membrane protein OS=Streptococcus suis 6407 OX=1214179 GN=ID09_02880 PE=4 SV=1 - [A0A075SPT2_STRSU]	2.5	1	1	3	280	30.2298	9.37842	0.986743	1.03123	0.956858	0.230644
A0A0Z8DMT7	Metalloprotease OS=Streptococcus suis OX=1307 GN=ERS132415_01631 PE=4 SV=1 - [A0A0Z8DMT7_STRSU]	3.1	1	1	1	258	27.7625	5.16064	0.98737	0.914284	1.07994	0.19534
A4VTB3	Uncharacterized protein OS=Streptococcus suis (strain 05ZYH33) OX=391295 GN=SSU05_0385 PE=4 SV=1 - [A4VTB3_STRSY]	3.57	1	1	1	168	19.268	9.42236	1.0166	0.95603	1.06335	0.138922
A0A123TFT9	LysM repeat-containing protein OS=Streptococcus suis OX=1307 GN=ERS132400_00676 PE=4 SV=1 - [A0A123TFT9_STRSU]	8.24	2	2	2	182	19.6708	4.99561	0.997735	0.982221	1.0158	0.835338
A0A0K2E4K1	50S ribosomal protein L33 OS=Streptococcus suis OX=1307 GN=rpmG PE=3 SV=1 - [A0A0K2E4K1_STRSU]	32.65	2	2	3	49	5.70101	9.43701	1.06411	1.00372	1.06017	0.167432
A0A0H3N219	Putative lipase OS=Streptococcus suis (strain BM407) OX=568814 GN=SSUBM407_0294 PE=4 SV=1 - [A0A0H3N219_STRS4]	2.28	1	1	1	307	33.9363	7.04932	1.00112	0.940239	1.06475	0.257257
D5AH73	Cobalt ABC transporter ATP-binding protein OS=Streptococcus suis (strain GZ1) OX=423211 GN=SSGZ1_0731 PE=4 SV=1 - [D5AH73_STRGZ]	3.4	1	1	1	265	29.3803	5.16064	1.14211	0.942675	1.21156	0.0540709
A0A0H3MU05	Uncharacterized protein OS=Streptococcus suis (strain BM407) OX=568814 GN=SSUBM407_0407 PE=4 SV=1 - [A0A0H3MU05_STRS4]	6.53	2	2	2	352	39.9423	5.14795	0.948527	0.959287	0.988783	0.475543
A0A0H3MXM4	Putative DNA-binding protein OS=Streptococcus suis (strain BM407) OX=568814 GN=SSUBM407_0277 PE=4 SV=1 - [A0A0H3MXM4_STRS4]	13.04	1	1	1	69	7.82306	5.40186	1.03458	1.00808	1.02629	0.586317
A0A0H3MXK4	Toxin-antitoxin system, toxin protein OS=Streptococcus suis (strain BM407) OX=568814 GN=SSUBM407_1865 PE=4 SV=1 - [A0A0H3MXK4_STRS4]	18.82	2	2	2	85	10.3402	7.43018	1.06369	1.18668	0.896358	0.556964
A0A0Z8FRQ2	Sialidase A (Neuraminidase A) OS=Streptococcus suis OX=1307 GN=nanA_2 PE=4 SV=1 - [A0A0Z8FRQ2_STRSU]	1.01	1	1	1	1386	154.948	6.16357	0.89467	1.13346	0.789328	0.160764
A0A0Z8I746	Transcriptional regulator OS=Streptococcus suis OX=1307 GN=ERS132400_02009 PE=4 SV=1 - [A0A0Z8I746_STRSU]	9.09	2	2	2	154	18.4634	4.89404	1.13173	0.859394	1.3169	0.0577724
A0A0Z8KHV7	Putative antireceptor OS=Streptococcus suis OX=1307 GN=ERS132452_00670 PE=4 SV=1 - [A0A0Z8KHV7_STRSU]	0.94	1	1	1	1060	117.477	6.07471	1.05786	0.974435	1.08562	0.262591
A0A0Z8EPK5	Glycosyltransferase OS=Streptococcus suis OX=1307 GN=pimA PE=4 SV=1 - [A0A0Z8EPK5_STRSU]	2.28	1	1	1	351	40.0031	5.26221	1.11239	1.15613	0.962167	0.418614
A0A0Z8GUP3	Uncharacterized protein OS=Streptococcus suis OX=1307 GN=ERS132415_00607 PE=4 SV=1 - [A0A0Z8GUP3_STRSU]	1.99	1	1	1	403	45.5378	6.53662	1.09189	1.09412	0.997962	0.971399
A0A0Z8H8X9	Putative type III restriction/modification system modification methylase OS=Streptococcus suis OX=1307 GN=mboIIM PE=4 SV=1 - [A0A0Z8H8X9_STRSU]	1.25	1	1	1	641	73.1637	6.25244	1.00475	0.994285	1.01053	0.868441
A0A0Z8J8H1	Collagen-binding protein, peptidoglycan linked protein (LPXTG motif) OS=Streptococcus suis OX=1307 GN=ERS132440_00844 PE=4 SV=1 - [A0A0Z8J8H1_STRSU]	1.32	1	1	1	758	82.0818	4.91943	1.00676	0.970609	1.03725	0.719517
A0A0Z8IQ09	Uncharacterized protein OS=Streptococcus suis OX=1307 GN=ERS132437_00541 PE=4 SV=1 - [A0A0Z8IQ09_STRSU]	1.27	1	1	1	553	64.7168	7.84033	1.06492	1.07587	0.989824	0.684809
A0A0Z8LEI1	DNA segregation ATPase FtsK/SpoIIIE family protein OS=Streptococcus suis OX=1307 GN=essC_3 PE=4 SV=1 - [A0A0Z8LEI1_STRSU]	1.78	1	1	1	673	75.116	5.16064	0.921305	1.06675	0.863654	0.0843329
A0A116KTC0	Superfamily II DNA/RNA helicase OS=Streptococcus suis OX=1307 GN=ERS132394_00833 PE=4 SV=1 - [A0A116KTC0_STRSU]	1.18	1	1	1	850	98.5232	6.48096	1.07742	1.00324	1.07394	0.315219
A0A075SFH6	Formamidopyrimidine-DNA glycosylase OS=Streptococcus suis 6407 OX=1214179 GN=mutM PE=3 SV=1 - [A0A075SFH6_STRSU]	2.55	1	1	1	275	30.7209	8.26514	1.27179	0.939943	1.35305	0.390037
A0A0Z8F3I9	YacP-like NYN OS=Streptococcus suis OX=1307 GN=ERS132414_00655 PE=4 SV=1 - [A0A0Z8F3I9_STRSU]	7.59	1	1	1	145	16.9225	4.94482	0.742573	0.847053	0.876655	0.666249
A0A1X9I269	Uncharacterized protein OS=Streptococcus suis OX=1307 PE=4 SV=1 - [A0A1X9I269_STRSU]	1.15	1	1	1	609	69.6957	4.88135	1.21773	0.78787	1.5456	0.0824027
A0A0Z8FY32	Glycosyltransferase OS=Streptococcus suis OX=1307 GN=cpsI_1 PE=4 SV=1 - [A0A0Z8FY32_STRSU]	2.83	1	1	1	318	37.5621	8.71924	1.03248	0.993919	1.0388	0.38507
A0A0M9FIC6	Helicase OS=Streptococcus suis OX=1307 GN=XK27_04250 PE=4 SV=1 - [A0A0M9FIC6_STRSU]	1.75	1	1	1	457	53.2459	5.66846	1.02098	1.19884	0.851644	0.238085
A0A123TS72	Helicase OS=Streptococcus suis OX=1307 GN=ERS132441_00223 PE=4 SV=1 - [A0A123TS72_STRSU]	0.24	1	1	1	2903	334.739	5.04639	0.805277	0.536543	1.50086	0.284983
A0A0Z8JMD7	Agglutinin receptor OS=Streptococcus suis OX=1307 GN=ssp5 PE=4 SV=1 - [A0A0Z8JMD7_STRSU]	1.04	2	2	2	1631	179.525	4.95752	0.983717	0.958102	1.02674	0.229711
A0A0N0DMP3	Glucan-binding protein OS=Streptococcus suis OX=1307 GN=XK26_06185 PE=4 SV=1 - [A0A0N0DMP3_STRSU]	0.37	1	1	1	1634	178.852	5.73193	1.229	0.806515	1.52384	0.181736
A4VUW1	DNA helicase OS=Streptococcus suis (strain 05ZYH33) OX=391295 GN=SSU05_0934 PE=4 SV=1 - [A4VUW1_STRSY]	4.28	2	2	2	514	59.0934	5.36377	1.20937	1.00779	1.20002	0.399999
A0A0Z8VLF3	Phage protein OS=Streptococcus suis OX=1307 GN=ERS132536_00844 PE=4 SV=1 - [A0A0Z8VLF3_STRSU]	9	1	1	1	100	11.4829	5.47803	1.00345	1.02256	0.981313	0.593289
A0A075SK73	D-alanyl-lipoteichoic acid biosynthesis protein OS=Streptococcus suis 6407 OX=1214179 GN=ID09_06830 PE=4 SV=1 - [A0A075SK73_STRSU]	2.42	1	1	1	413	48.7835	9.68604	1.03235	1.11906	0.922516	0.266524
A0A123VEH4	Lactoylglutathione lyase OS=Streptococcus suis OX=1307 GN=ERS132535_01537 PE=4 SV=1 - [A0A123VEH4_STRSU]	13.7	1	1	1	73	8.02507	4.77979	1.04193	0.965431	1.07924	0.347163
A0A0M9FJX4	Uncharacterized protein (Fragment) OS=Streptococcus suis OX=1307 GN=XK27_01120 PE=4 SV=1 - [A0A0M9FJX4_STRSU]	0.25	1	1	2	2390	250.123	4.60205	0.917952	0.767506	1.19602	0.23698
A0A0M9FMF4	LacI family transcriptional regulator (Fragment) OS=Streptococcus suis OX=1307 GN=WQ51_05395 PE=4 SV=1 - [A0A0M9FMF4_STRSU]	5.2	1	1	2	250	28.0475	5.5415	0.974147	0.985555	0.988424	0.736546
A0A0K2E4J1	Membrane protein OS=Streptococcus suis OX=1307 GN=APQ97_03500 PE=4 SV=1 - [A0A0K2E4J1_STRSU]	5.45	1	1	2	165	18.2214	4.81787	1.01088	1.04785	0.964712	0.351674
A0A2I5N1B7	Uncharacterized protein OS=Streptococcus suis OX=1307 GN=CWM22_00755 PE=4 SV=1 - [A0A2I5N1B7_STRSU]	1.46	1	1	1	479	54.5566	8.83643	0.928765	1.02204	0.908736	0.10753
A0A0M9FE31	Spx family transcriptional regulator OS=Streptococcus suis OX=1307 GN=APQ97_05840 PE=4 SV=1 - [A0A0M9FE31_STRSU]	2.43	1	1	1	247	29.1421	8.83643	0.936509	1.16208	0.805892	0.132405
A0A0F6UWZ2	EpsV protein OS=Streptococcus suis OX=1307 GN=cpsQ PE=4 SV=1 - [A0A0F6UWZ2_STRSU]	2.5	1	1	1	320	37.8732	6.20166	1.23248	0.431737	2.85469	0.105313
A0A0Z8ESM4	Glyoxalase OS=Streptococcus suis OX=1307 GN=mhqO PE=4 SV=1 - [A0A0Z8ESM4_STRSU]	8.86	1	2	2	316	36.8885	5.26221	0.801182	1.07031	0.748552	0.0600243
A4VT61	Uncharacterized protein OS=Streptococcus suis (strain 05ZYH33) OX=391295 GN=SSU05_0332 PE=4 SV=1 - [A4VT61_STRSY]	0.73	1	1	1	959	106.071	6.0874	0.893841	0.901369	0.991648	0.821243
A0A2I5N494	Uncharacterized protein OS=Streptococcus suis OX=1307 GN=CWM22_06765 PE=4 SV=1 - [A0A2I5N494_STRSU]	6.93	1	4	4	433	51.5758	5.56689	0.838833	1.06733	0.785914	0.0581383
A0A0Z8EN04	Pseudouridine synthase OS=Streptococcus suis OX=1307 GN=rluC_2 PE=3 SV=1 - [A0A0Z8EN04_STRSU]	8.42	1	1	1	297	33.4243	7.10791	0.949341	1.1094	0.855726	0.0776103
A0A2I5N6V2	Family 8 glycosyl transferase OS=Streptococcus suis OX=1307 GN=CWM22_11585 PE=4 SV=1 - [A0A2I5N6V2_STRSU]	2	1	1	1	401	46.3489	6.13818	1.21052	0.95424	1.26857	0.115045
A0A0Z8HMZ8	Polysaccharide biosynthesis protein/putativeglycosyltransferase OS=Streptococcus suis OX=1307 GN=ERS132398_02045 PE=4 SV=1 - [A0A0Z8HMZ8_STRSU]	2.21	1	2	3	589	67.9808	5.2876	0.838632	0.814011	1.03025	0.832837
A0A123VRW2	UPF0154 protein ERS132531_01382 OS=Streptococcus suis OX=1307 GN=ERS132531_01382 PE=3 SV=1 - [A0A123VRW2_STRSU]	41.03	2	2	5	78	8.60778	10.0815	1.0918	1.01712	1.07343	0.336796
A0A123TU29	YbaK/prolyl-tRNA synthetase associated domain-containing protein OS=Streptococcus suis OX=1307 GN=proX PE=4 SV=1 - [A0A123TU29_STRSU]	5.59	1	1	1	161	18.4124	5.14795	0.825676	0.738756	1.11766	0.277991
A0A0Z8GWJ0	Signal peptidase I OS=Streptococcus suis OX=1307 GN=spsB_2 PE=3 SV=1 - [A0A0Z8GWJ0_STRSU]	9.57	1	3	3	209	23.7501	5.42725	1.06573	0.868904	1.22653	0.0797313
A0A0Z8GWJ8	Putative major head protein OS=Streptococcus suis OX=1307 GN=ERS132400_01233 PE=4 SV=1 - [A0A0Z8GWJ8_STRSU]	2.22	1	1	1	270	28.9853	5.19873	0.85001	0.832147	1.02147	0.9071
A0A0Z8I172	RTX family exoprotein A protein OS=Streptococcus suis OX=1307 GN=ebh_1 PE=4 SV=1 - [A0A0Z8I172_STRSU]	0.8	1	1	1	870	92.7169	4.88135	1.00642	0.936655	1.07448	0.170116
A0A123SUB7	Endo-beta-N-acetylglucosaminidase OS=Streptococcus suis OX=1307 GN=ERS132410_00534 PE=4 SV=1 - [A0A123SUB7_STRSU]	0.54	1	1	1	1491	166.627	4.89404	0.988337	1.07802	0.916806	0.118175
A4VV98	DNA repair protein OS=Streptococcus suis (strain 05ZYH33) OX=391295 GN=SSU05_1071 PE=3 SV=1 - [A4VV98_STRSY]	5.13	1	1	1	117	13.409	7.59131	0.908896	0.701723	1.29523	0.233408
A0A0Z8FK83	Phage protein OS=Streptococcus suis OX=1307 GN=ERS132398_00955 PE=4 SV=1 - [A0A0Z8FK83_STRSU]	4.35	1	1	1	276	31.345	6.01123	0.886381	1.13262	0.782591	0.076333
A0A0Z8BXK8	Uncharacterized protein OS=Streptococcus suis OX=1307 GN=ERS132393_01308 PE=4 SV=1 - [A0A0Z8BXK8_STRSU]	14.58	1	1	1	48	5.71479	5.09717	1.21666	0.875993	1.38889	0.070787
A0A0M9FLK1	Uncharacterized protein OS=Streptococcus suis OX=1307 GN=WQ51_08020 PE=4 SV=1 - [A0A0M9FLK1_STRSU]	16.13	1	1	1	93	10.5954	4.84326	1.25132	1.2318	1.01584	0.876883
A0A0M9FIG9	PTS sugar transporter subunit IIB OS=Streptococcus suis OX=1307 GN=licB_3 PE=4 SV=1 - [A0A0M9FIG9_STRSU]	18.45	2	2	2	103	11.2317	4.71631	1.05856	0.92462	1.14486	0.0750396
A0A075SBW3	HAD family hydrolase OS=Streptococcus suis 6407 OX=1214179 GN=ID09_01755 PE=4 SV=1 - [A0A075SBW3_STRSU]	7.56	2	2	2	172	19.7947	4.94482	0.951171	0.979879	0.970702	0.771782
M1VPA7	Transposase family protein OS=Streptococcus suis OX=1307 PE=4 SV=1 - [M1VPA7_STRSU]	4.12	1	1	1	170	19.8966	9.71533	0.892178	0.924061	0.965497	0.302906
A0A0Z8DL41	Transcriptional regulator OS=Streptococcus suis OX=1307 GN=ybbH_1 PE=4 SV=1 - [A0A0Z8DL41_STRSU]	4.36	1	1	1	275	30.5749	6.44287	0.955429	0.965018	0.990063	0.902346
A0A0Z8ANA4	Glycosyltransferase stabilizing protein Gtf2 OS=Streptococcus suis OX=1307 GN=gtf2 PE=3 SV=1 - [A0A0Z8ANA4_STRSU]	2.52	1	1	1	437	51.0244	5.90967	1.03905	0.802582	1.29464	0.23957
A0A0Z8GEQ8	Uncharacterized protein OS=Streptococcus suis OX=1307 GN=ERS132415_01412 PE=4 SV=1 - [A0A0Z8GEQ8_STRSU]	14.29	1	1	1	49	5.45973	4.61475	0.686451	0.558259	1.22963	0.435532
A0A116LB31	Glycosyl transferase CpsJ(V) OS=Streptococcus suis OX=1307 GN=cpsJ PE=4 SV=1 - [A0A116LB31_STRSU]	5.35	1	1	1	299	35.2146	5.04639	0.810591	1.12385	0.721261	0.132533
A0A0Z8I8B9	MurM, putative OS=Streptococcus suis OX=1307 GN=femX PE=4 SV=1 - [A0A0Z8I8B9_STRSU]	3.19	1	1	2	408	46.9897	8.82178	0.989639	1.01167	0.978226	0.88274
A4VTA8	Putative transcriptional regulator OS=Streptococcus suis (strain 05ZYH33) OX=391295 GN=SSU05_0380 PE=4 SV=1 - [A4VTA8_STRSY]	4.06	1	1	1	197	22.9316	6.41748	0.848852	0.83869	1.01212	0.828237
A0A075SQM0	Minor capsid protein 3 OS=Streptococcus suis 6407 OX=1214179 GN=ID09_04475 PE=4 SV=1 - [A0A075SQM0_STRSU]	7.89	1	1	1	114	13.0088	10.3159	1.06178	1.03146	1.0294	0.621511
A0A2K1SLM3	Nuclease (Fragment) OS=Streptococcus suis OX=1307 GN=LI88_12625 PE=3 SV=1 - [A0A2K1SLM3_STRSU]	4.67	1	1	1	150	16.8931	8.63135	0.987129	1.02132	0.96652	0.532533
A0A0M9FF87	Uncharacterized protein OS=Streptococcus suis OX=1307 GN=XK27_10450 PE=4 SV=1 - [A0A0M9FF87_STRSU]	2.05	1	1	1	342	34.4958	4.48779	0.78837	0.750734	1.05013	0.754349
A0A116J7E5	SNF2 family protein OS=Streptococcus suis OX=1307 GN=ERS132355_00189 PE=4 SV=1 - [A0A116J7E5_STRSU]	6.63	1	1	1	196	22.4246	5.04639	1.16552	1.04822	1.11191	0.756904
A0A0Z8D005	p-loop NTPase OS=Streptococcus suis OX=1307 GN=ERS132372_01170 PE=4 SV=1 - [A0A0Z8D005_STRSU]	1.42	1	1	1	493	55.9287	5.79541	1.11627	1.0368	1.07665	0.435898
A0A116S2P5	ATP-dependent DNA helicase RecG OS=Streptococcus suis OX=1307 GN=recG PE=3 SV=1 - [A0A116S2P5_STRSU]	1.93	1	1	1	672	75.5234	6.40479	0.931606	0.925343	1.00677	0.929758
A0A0Z8BQ82	Histone acetyltransferase HPA2-like acetyltransferase OS=Streptococcus suis OX=1307 GN=ERS132393_00473 PE=4 SV=1 - [A0A0Z8BQ82_STRSU]	16.77	4	4	5	167	19.3267	5.40186	0.986621	0.992191	0.994386	0.778491
A0A0Z8KEB2	Putative plasmid partition protein OS=Streptococcus suis OX=1307 GN=soj_2 PE=4 SV=1 - [A0A0Z8KEB2_STRSU]	3.7	1	1	1	270	30.9187	5.18604	0.930341	1.00487	0.925831	0.405711
A0A0Z8IZX9	Excalibur domain-containing protein OS=Streptococcus suis OX=1307 GN=ERS132370_00294 PE=4 SV=1 - [A0A0Z8IZX9_STRSU]	2.49	1	1	1	281	31.583	8.90967	1.01168	0.995139	1.01662	0.73243
A4VVD4	rRNA methyltransferase, putative OS=Streptococcus suis (strain 05ZYH33) OX=391295 GN=SSU05_1107 PE=3 SV=1 - [A4VVD4_STRSY]	2.05	1	1	1	341	38.2207	7.00537	0.962533	0.991216	0.971063	0.539617
M1V3C8	Glycosyltransferase OS=Streptococcus suis OX=1307 GN=cps12H PE=4 SV=1 - [M1V3C8_STRSU]	3.33	1	1	1	270	31.2752	8.19189	0.767185	0.848532	0.904132	0.609449
A0A0Z8UCF0	Membrane protein OS=Streptococcus suis OX=1307 GN=ERS132399_02237 PE=4 SV=1 - [A0A0Z8UCF0_STRSU]	2.8	1	1	1	250	29.1839	8.52881	1.17351	0.953665	1.23052	0.101073
A0A2K1T095	Transcriptional regulator OS=Streptococcus suis OX=1307 GN=LI88_05595 PE=4 SV=1 - [A0A2K1T095_STRSU]	9.88	2	2	2	172	19.1971	4.85596	0.960518	0.958794	1.0018	0.957979
A0A116MNB1	DNA primase OS=Streptococcus suis OX=1307 GN=ERS132437_01530 PE=4 SV=1 - [A0A116MNB1_STRSU]	2.79	1	1	1	358	41.0742	6.69775	1.01128	0.995049	1.01631	0.572125
A0A075SD52	Uncharacterized protein OS=Streptococcus suis 6407 OX=1214179 GN=ID09_04245 PE=4 SV=1 - [A0A075SD52_STRSU]	2.5	1	1	1	240	27.9521	5.2749	1.03144	1.2789	0.806506	0.0673823
A0A0Z8NKS8	Uncharacterized protein OS=Streptococcus suis OX=1307 GN=ERS132452_02234 PE=4 SV=1 - [A0A0Z8NKS8_STRSU]	4.5	1	1	1	222	25.7467	9.21729	0.528075	1.01868	0.518393	0.061024
A0A0Z8G8I2	Voltage gated chloride channel protein OS=Streptococcus suis OX=1307 GN=clcA PE=4 SV=1 - [A0A0Z8G8I2_STRSU]	2.31	1	1	1	390	41.8345	8.68994	0.953489	1.06055	0.899049	0.0622371
A0A0Z8MIE1	Cation transport ATPase OS=Streptococcus suis OX=1307 GN=ctpF_2 PE=4 SV=1 - [A0A0Z8MIE1_STRSU]	2.22	1	1	1	406	45.101	6.13818	1.05187	1.08423	0.970148	0.774323
A0A2I7ZF29	Uncharacterized protein OS=Streptococcus suis OX=1307 PE=4 SV=1 - [A0A2I7ZF29_STRSU]	2.27	1	1	1	353	41.5532	5.97314	0.972418	0.950582	1.02297	0.58218
M1VRL2	Putative transposase remnant, IS66 family OS=Streptococcus suis OX=1307 GN=tnp32-4 PE=4 SV=1 - [M1VRL2_STRSU]	11.76	1	1	1	68	7.63786	4.22119	0.89414	0.634157	1.40997	0.0540185
A0A2K1SXV9	DNA-binding protein (Fragment) OS=Streptococcus suis OX=1307 GN=LI88_09320 PE=4 SV=1 - [A0A2K1SXV9_STRSU]	5.07	1	1	2	138	16.1053	7.59131	0.756354	0.817129	0.925624	0.351176
U5UF14	Uncharacterized protein OS=Streptococcus suis T15 OX=1340847 GN=T15_1216 PE=4 SV=1 - [U5UF14_STRSU]	32.5	1	1	1	40	4.30409	5.18604	1.06187	0.974975	1.08913	0.072353
A0A0Z8B9L5	Uncharacterized protein OS=Streptococcus suis OX=1307 GN=ERS132393_00027 PE=4 SV=1 - [A0A0Z8B9L5_STRSU]	19.57	1	1	2	46	5.11695	11.605	2.84672	2.28422	1.24626	0.806712
A0A0Z8F146	Uncharacterized protein OS=Streptococcus suis OX=1307 GN=ERS132402_00673 PE=4 SV=1 - [A0A0Z8F146_STRSU]	6.25	1	1	1	208	24.1954	5.40186	0.99595	1.13489	0.877574	0.180592
A0A0Z8UKS9	Uncharacterized protein OS=Streptococcus suis OX=1307 GN=ERS132372_01572 PE=4 SV=1 - [A0A0Z8UKS9_STRSU]	7.77	1	1	1	103	12.2302	5.07178	0.921155	0.922508	0.998534	0.984081
A0A0N0DNK4	Uncharacterized protein OS=Streptococcus suis OX=1307 GN=XK27_01975 PE=4 SV=1 - [A0A0N0DNK4_STRSU]	6.88	1	1	1	160	17.8748	4.77979	0.95012	1.10303	0.861376	0.23056
A0A116M0N1	Uncharacterized protein OS=Streptococcus suis OX=1307 GN=ERS132416_02335 PE=4 SV=1 - [A0A116M0N1_STRSU]	2.91	1	1	2	206	24.9557	7.94287	0.988439	0.942296	1.04897	0.574863
